# Supplementary material for: Identification of Biomarkers Related to Prognosis of Bladder Transitional Cell Carcinoma
Source: Front Genet. 2021 Aug 9;12:682237. doi: 10.3389/fgene.2021.682237 (PMC8381732; doi:10.3389/fgene.2021.682237)
Supplement: Supplementary Table 1 — Clinical data of TCGA-BLCA. [file Table_1.XLSX]

## Sheet: Sheet1
submitter_id.samples	additional_pharmaceutical_therapy	additional_radiation_therapy	additional_surgery_locoregional_procedure	additional_treatment_completion_success_outcome	age_at_initial_pathologic_diagnosis	age_began_smoking_in_years	anatomic_neoplasm_subdivision	anatomic_treatment_site	batch_number	bcr	bcr_drug_barcode	bcr_drug_uuid	bcr_followup_barcode	bcr_followup_uuid	bcr_radiation_barcode	bcr_radiation_uuid	bladder_carcinoma_extracapsular_extension_status	cancer_diagnosis_cancer_type_icd9_text_name	chemical_exposure_text	clinical_T	clinical_trail_drug_classification	complete_response_observed	course_number	day_of_dcc_upload	day_of_form_completion	days_to_additional_surgery_metastatic_procedure	days_to_drug_therapy_end	days_to_drug_therapy_start	days_to_initial_pathologic_diagnosis	days_to_new_tumor_event_additional_surgery_procedure	days_to_new_tumor_event_after_initial_treatment	days_to_radiation_therapy_end	days_to_radiation_therapy_start	diagnosis_subtype	disease_code	disease_extracapsular_extension_ind-3	drug_name	eastern_cancer_oncology_group	family_member_relationship_type	file_uuid	followup_case_report_form_submission_reason	gleason_score	hist_of_non_mibc	histological_type	history_of_neoadjuvant_treatment	induction_course_complete	informed_consent_verified	init_pathology_dx_method_other	initial_pathologic_diagnosis_method
TCGA-UY-A9PB-01A				Complete Response	49		Bladder - NOS		391.37.0	Nationwide Children's Hospital			TCGA-UY-A9PB-F68830	87789924-AEFD-4F56-8359-8370AAE68F2D										31	18				0					Non-Papillary	BLCA					7EEF2712-C62F-444F-9F56-AE968ACFA007				Muscle invasive urothelial carcinoma (pT2 or above)	No		YES		Transurethral resection (TURBT)
TCGA-BL-A0C8-01A				Progressive Disease	73	13	Dome		86.78.0	Nationwide Children's Hospital	TCGA-BL-A0C8-D32669	CC079D30-D4A6-473B-ACCC-8167CA062261	TCGA-BL-A0C8-F32668	F182A4E1-1F3B-4C82-B373-D7AD5476BF5F										31	8		722	680	0					Non-Papillary	FPPP		BCG			79FED997-2245-4737-8765-0395016D4031					No		YES		Transurethral resection (TURBT)
TCGA-BL-A0C8-01B				Progressive Disease	73	13	Dome		86.78.0	Nationwide Children's Hospital	TCGA-BL-A0C8-D32669	CC079D30-D4A6-473B-ACCC-8167CA062261	TCGA-BL-A0C8-F32668	F182A4E1-1F3B-4C82-B373-D7AD5476BF5F										31	8		722	680	0					Non-Papillary	FPPP		BCG			79FED997-2245-4737-8765-0395016D4031					No		YES		Transurethral resection (TURBT)
TCGA-XF-A9SH-01A	YES	YES			65		Bladder - NOS	Local Recurrence	401.36.0	Nationwide Children's Hospital	TCGA-XF-A9SH-D60618	DF017D1D-16C0-43F6-94AB-B00A20C21B55			TCGA-XF-A9SH-R60620	A529816E-2304-4E77-A61F-9D85C35D9C2A								31	16		1782	1759	0		547	1240	1187	Non-Papillary	BLCA	NO	Mesna			C71E81D0-8D74-47BF-9A3B-2AE2E9683EDF			NO	Muscle invasive urothelial carcinoma (pT2 or above)	No		YES	Cystoscopy with Biopsies	Other method, specify:
TCGA-DK-AA6X-01A				Complete Response	63		Wall NOS		433.35.0	Nationwide Children's Hospital			TCGA-DK-AA6X-F71722	4C284037-07FD-41BB-A730-024DAFB92E80				Colon		T2				31	30				0					Papillary	BLCA				Mother	E5FF0221-EB32-4D10-86E0-4E4FF0FA0A7B			NO	Muscle invasive urothelial carcinoma (pT2 or above)	No		YES		Endoscopic Biopsy
TCGA-DK-A3WW-01A				Complete Response	57		Wall Posterior		249.60.0	Nationwide Children's Hospital	TCGA-DK-A3WW-D38324	2BCC635F-253A-462B-BDCA-6F75B56D0570	TCGA-DK-A3WW-F43191	9A44AEE2-0F55-4993-A56A-D2CF41702518					None Reported					31	15		177	127	0					Papillary	BLCA		Taxol			9FD974C0-E307-4F00-8D1C-91525A5A2A1B			NO	Muscle invasive urothelial carcinoma (pT2 or above)	No		YES		Transurethral resection (TURBT)
TCGA-CF-A27C-01A				Complete Response	52		Bladder - NOS	Primary Tumor Field	150.71.0	Nationwide Children's Hospital			TCGA-CF-A27C-F70774	6BDD5C5F-6F65-40C3-8FEE-10B9C14D1468	TCGA-CF-A27C-R70775	E4E00581-06DC-4638-B03A-43CCCDD89A46								31	9				0			89	50	Papillary	BLCA			2		86423BC5-69F1-40B2-B71B-162D801EBF48				Muscle invasive urothelial carcinoma (pT2 or above)	No		YES	resection of totaly urinary bladder	Other method, specify:
TCGA-XF-A8HE-01A				Complete Response	47		Bladder - NOS		367.40.0	Nationwide Children's Hospital			TCGA-XF-A8HE-F67118	8E034891-A06C-4356-8EBC-14923267AF2B				Ovary-NOS						31	30				0					Non-Papillary	BLCA	NO			Mother	1EAF7F74-5FDD-49A5-A72E-54840BEE0FB1		6	NO	Muscle invasive urothelial carcinoma (pT2 or above)	No		YES		Transurethral resection (TURBT)
TCGA-BT-A0S7-01A				Progressive Disease	75		Bladder - NOS		86.78.0	Nationwide Children's Hospital			TCGA-BT-A0S7-F19474	669FAB01-3BAA-4618-B113-DF2D9146DB91										31	12				0					Non-Papillary	BLCA					4CE3499F-782E-47FF-83F9-2B0293D74765	Scheduled Follow-up Submission			Muscle invasive urothelial carcinoma (pT2 or above)	No		YES		Transurethral resection (TURBT)
TCGA-XF-AAMZ-01A	NO	NO			81		Bladder - NOS		433.35.0	Nationwide Children's Hospital	TCGA-XF-AAMZ-D62345	FEC38DE9-1E37-4277-B128-DE87B74E792C					Focal					NO		31	15		0	0	0		1344			Papillary	BLCA	YES	BCG			78475604-F2EE-47C0-BBEA-31DF871268A1			YES	Muscle invasive urothelial carcinoma (pT2 or above)	No	YES	YES		Transurethral resection (TURBT)
TCGA-FD-A5BR-01A				Complete Response	57		Wall Lateral		279.54.0	Nationwide Children's Hospital			TCGA-FD-A5BR-F52780	DC45DAA2-96D8-4C58-AF43-E7C4E8A62676										31	6				0					Non-Papillary	BLCA					CCD18FEF-367F-4130-B825-EB5458E3E2BC		7	NO	Muscle invasive urothelial carcinoma (pT2 or above)	No		YES		Transurethral resection (TURBT)
TCGA-4Z-AA7R-01A				Partial Response	73		Bladder - NOS		401.36.0	Nationwide Children's Hospital			TCGA-4Z-AA7R-F68158	BC573DB5-5C01-48B2-BA07-E7F7717551CE						T2a				31	13				0					Papillary	BLCA					712604B1-9127-4ECE-92D0-2550550E8128				Muscle invasive urothelial carcinoma (pT2 or above)	No		YES		Transurethral resection (TURBT)
TCGA-DK-A6AW-01A				Complete Response	70	20	Trigone		309.51.0	Nationwide Children's Hospital			TCGA-DK-A6AW-F60143	17FC2985-9A5D-4DEF-8449-3F3DF1FA148C					None					31	29				0					Non-Papillary	BLCA					109FE20B-08DB-4C01-B33B-F4E413FC7D64			YES	Muscle invasive urothelial carcinoma (pT2 or above)	No	YES	YES		Transurethral resection (TURBT)
TCGA-GU-A42P-01A				Complete Response	72	9	Wall NOS		252.56.0	Nationwide Children's Hospital			TCGA-GU-A42P-F45147	05290609-A7B2-4F60-95DB-4D23E153E801				Cervix						31	16				0					Papillary	BLCA	NO			Sister	B2703BBC-D237-456E-9FBC-222BCF44822D		6	NO	Muscle invasive urothelial carcinoma (pT2 or above)	No		YES	Cystectomy	Other method, specify:
TCGA-BT-A20W-01A				Complete Response	71		Wall NOS		128.74.0	Nationwide Children's Hospital			TCGA-BT-A20W-F44898	2D72D3F1-B90A-4BD0-8D13-772B266AF357						T2b				31	28				0					Non-Papillary	BLCA					7929203A-1805-4AA5-BF82-5FE700C97582		6		Muscle invasive urothelial carcinoma (pT2 or above)	No		YES	cystoscopy	Other method, specify:
TCGA-BT-A20W-11A				Complete Response	71		Wall NOS		128.74.0	Nationwide Children's Hospital			TCGA-BT-A20W-F44898	2D72D3F1-B90A-4BD0-8D13-772B266AF357						T2b				31	28				0					Non-Papillary	BLCA					7929203A-1805-4AA5-BF82-5FE700C97582		6		Muscle invasive urothelial carcinoma (pT2 or above)	No		YES	cystoscopy	Other method, specify:
TCGA-XF-AAN4-01A					77		Bladder - NOS		433.35.0	Nationwide Children's Hospital								Pancreas						31	20				0					Non-Papillary	BLCA	NO			Father	4E81B44A-EC27-452E-ACFD-F5BCDD1AD32C			NO	Muscle invasive urothelial carcinoma (pT2 or above)	No		YES		Transurethral resection (TURBT)
TCGA-DK-AA6W-01A	NO	NO		Progressive Disease	78		Wall NOS	Primary Tumor Field	401.36.0	Nationwide Children's Hospital	TCGA-DK-AA6W-D72254	C345C9A2-9EBB-4498-BB87-A5062A9E9F5C	TCGA-DK-AA6W-F71288	2E29BCDD-45F1-428B-ABAE-E84386FA57C5	TCGA-DK-AA6W-R71289	4985FA16-C320-4602-8FE1-87F532C0215A		Breast-Fem		T2		NO		31	24		328	263	0		379	295	263	Non-Papillary	BLCA		Gemcitabine		Sister	B40E2C54-F68E-4CD6-8C93-4432A60B29D0			YES	Muscle invasive urothelial carcinoma (pT2 or above)	No	YES	YES		Endoscopic Biopsy
TCGA-ZF-A9R3-01A	NO	NO		Progressive Disease	53	14	Bladder - NOS		391.37.0	Nationwide Children's Hospital			TCGA-ZF-A9R3-F71312	1889163F-D913-47CF-A7D4-7FA2536247E4					cooking fumes	T2				31	10				0		917			Papillary	BLCA			0		39223EF3-ADDC-4FD9-B9DF-28EF8F0DAA58			NO	Muscle invasive urothelial carcinoma (pT2 or above)	No		YES		Transurethral resection (TURBT)
TCGA-XF-A9SJ-01A					83	14	Bladder - NOS		401.36.0	Nationwide Children's Hospital								Breast-Fem						31	2				0					Non-Papillary	BLCA	NO			Sister	71D310AC-EE41-4C54-92F2-3F41B7DA00DC		6	YES	Muscle invasive urothelial carcinoma (pT2 or above)	No		YES		Transurethral resection (TURBT)
TCGA-DK-AA74-01A				Complete Response	75	16	Bladder - NOS		401.36.0	Nationwide Children's Hospital			TCGA-DK-AA74-F71286	A4B37D02-8377-4E34-A069-A0024470B7AB				Breast-Fem						31	24				0					Non-Papillary	BLCA				Mother	05A44961-D5EB-45DA-AE3E-32F43809521C			YES	Muscle invasive urothelial carcinoma (pT2 or above)	No		YES		Endoscopic Biopsy
TCGA-GC-A3RD-01A				Complete Response	83		Bladder - NOS		235.62.0	Nationwide Children's Hospital			TCGA-GC-A3RD-F48777	FE91F146-7990-454F-92E1-5F1A0FA1DF17										31	20				0					Non-Papillary	BLCA			2		9FC0D2BB-F0E3-4BAF-B579-173D39114B85			NO	Muscle invasive urothelial carcinoma (pT2 or above)	No		YES		Transurethral resection (TURBT)
TCGA-E7-A7PW-01A	NO	YES		Complete Response	63	50	Bladder - NOS	Distant site	356.42.0	Nationwide Children's Hospital			TCGA-E7-A7PW-F62042	E0502A5A-D534-49F6-9923-C60AA341219C	TCGA-E7-A7PW-R62053	721486FE-E1AA-4111-B0B0-4FB3ADB9F277	Extensive							31	11				0		174	235	174	Non-Papillary	BLCA	YES				F28C7C52-8D66-4095-9F36-23B982B7CEB0			NO	Muscle invasive urothelial carcinoma (pT2 or above)	No		YES		Endoscopic Biopsy
TCGA-KQ-A41O-01A					84		Wall Posterior		356.42.0	Nationwide Children's Hospital									Pesticide	TX				31	13				0					Papillary	BLCA	YES				F500119E-3978-4BEB-8ADF-AA91F9FF39B8			YES	Muscle invasive urothelial carcinoma (pT2 or above)	No		YES
TCGA-DK-A1A6-01A				Complete Response	53	22	Wall Anterior		113.82.0	Nationwide Children's Hospital			TCGA-DK-A1A6-F60146	B19C7B72-034C-475F-AC54-E8E97DC78B79				Liver-Primary-NOS	None					31	29				0					Non-Papillary	BLCA	NO			Mother	7A78CBB5-7791-43AD-8ACC-FE86A36229D3	Scheduled Follow-up Submission			Muscle invasive urothelial carcinoma (pT2 or above)	No		YES		Transurethral resection (TURBT)
TCGA-DK-A1A6-06A				Complete Response	53	22	Wall Anterior		113.82.0	Nationwide Children's Hospital			TCGA-DK-A1A6-F60146	B19C7B72-034C-475F-AC54-E8E97DC78B79				Liver-Primary-NOS	None					31	29				0					Non-Papillary	BLCA	NO			Mother	7A78CBB5-7791-43AD-8ACC-FE86A36229D3	Scheduled Follow-up Submission			Muscle invasive urothelial carcinoma (pT2 or above)	No		YES		Transurethral resection (TURBT)
TCGA-CF-A1HR-01A	NO	NO		Progressive Disease	62		Bladder - NOS		113.82.0	Nationwide Children's Hospital			TCGA-CF-A1HR-F70778	DE8945BA-24AC-4BD3-A4E6-6544406F6898										31	9				0		294			Non-Papillary	BLCA					830A4DD1-B4F7-4F46-B26C-F15F13968B0E				Muscle invasive urothelial carcinoma (pT2 or above)	No		YES		Transurethral resection (TURBT)
TCGA-DK-A3IU-01A	NO	NO		Progressive Disease	58	21	Wall Posterior		199.70.0	Nationwide Children's Hospital	TCGA-DK-A3IU-D38825	F3DF4793-4AAA-4016-B88B-2797DCD1D9E0	TCGA-DK-A3IU-F38823	DFECD0FB-2AD0-428A-862E-FA0624ECDC9B				Leukemia-NOS						31	27		578	521	0		580				BLCA		Carboplatin		Mother	B11FAF93-7F68-4DF7-816E-A4777047C50F		6		Muscle invasive urothelial carcinoma (pT2 or above)	No		YES		Endoscopic Biopsy
TCGA-K4-AAQO-01A				Stable Disease	56	15	Wall Anterior		391.37.0	Nationwide Children's Hospital	TCGA-K4-AAQO-D64607	132A555E-0765-4E61-A452-ACC71978BE5E	TCGA-K4-AAQO-F64605	D9A12591-764F-4B1F-90B3-16D5BDF4C602						T3				31	5		181	120	0					Non-Papillary	BLCA		cisplatin			64E4CFC0-4062-4092-BA24-5F81DA709D2B			NO	Muscle invasive urothelial carcinoma (pT2 or above)	Yes		YES
TCGA-XF-AAMW-01A					79		Bladder - NOS		433.35.0	Nationwide Children's Hospital								Colon						31	13				0					Non-Papillary	BLCA	NO			Father	083EDBE0-79D1-4D25-B617-69E9E33BF469			NO	Muscle invasive urothelial carcinoma (pT2 or above)	No		YES		Transurethral resection (TURBT)
TCGA-BT-A42E-01A				Complete Response	74		Bladder - NOS		252.56.0	Nationwide Children's Hospital	TCGA-BT-A42E-D50188	35D81628-2375-4EC8-A6B1-A1AA79E07684	TCGA-BT-A42E-F57821	E40CD0CA-E349-4818-A923-204AB3D6EE02						T3a				31	27		154	49	0					Non-Papillary	BLCA		Gemzar			8262E574-7731-4612-A156-71D041C0D894			NO	Muscle invasive urothelial carcinoma (pT2 or above)	No		YES
TCGA-XF-A8HF-01A				Complete Response	80	28	Bladder - NOS		367.40.0	Nationwide Children's Hospital			TCGA-XF-A8HF-F67120	0419C6FE-C4F2-40A5-BDC8-3956C6745EDA			Focal	Lung/Bronchus						31	30				0					Non-Papillary	BLCA	YES			Father	3FA6EAE1-8720-4FE3-8975-341BB6DEC93D		7	NO	Muscle invasive urothelial carcinoma (pT2 or above)	No		YES		Transurethral resection (TURBT)
TCGA-DK-A2I1-01A				Complete Response	73		Wall Anterior		170.76.0	Nationwide Children's Hospital			TCGA-DK-A2I1-F33097	80533953-22EE-486E-A68C-B8084670ED0D										31	25				0					Papillary	BLCA					B6423F79-06DA-439B-89E2-D81CA51C810D				Muscle invasive urothelial carcinoma (pT2 or above)	No		YES		Transurethral resection (TURBT)
TCGA-FJ-A3ZF-01A				Complete Response	73	25	Wall Anterior		249.60.0	Nationwide Children's Hospital	TCGA-FJ-A3ZF-D35449	46DD0CD8-0491-49DE-8BA6-AEA205781F11	TCGA-FJ-A3ZF-F55169	A44E436C-CB1F-4DD2-9D68-1E240F596DD4				Lung/Bronchus		T3b		NO		31	30		104	41	0					Papillary	BLCA		Cisplatin	0	Sister	A17D248D-4B18-40A7-8E9C-CC485D859538			YES	Muscle invasive urothelial carcinoma (pT2 or above)	Yes	YES	YES		Transurethral resection (TURBT)
TCGA-FD-A3B8-01A				Complete Response	56	16	Wall Lateral		199.70.0	Nationwide Children's Hospital			TCGA-FD-A3B8-F35182	A547BD12-BA70-4EE6-8AD5-E191C3949D11						T2				31	19				0					Non-Papillary	BLCA					2E8395A8-B0FC-4045-BBF3-D926B5007DB5				Muscle invasive urothelial carcinoma (pT2 or above)	No		YES		Transurethral resection (TURBT)
TCGA-FD-A6TF-01A				Progressive Disease	80		Wall Posterior		328.47.0	Nationwide Children's Hospital			TCGA-FD-A6TF-F59464	39D41F16-B99B-409B-9CA9-8AC4CA513B36						T2				31	13				0					Non-Papillary	BLCA					5A047F0A-B168-4EA0-A031-DDD32F090A19			NO	Muscle invasive urothelial carcinoma (pT2 or above)	No		YES		Transurethral resection (TURBT)
TCGA-XF-A8HH-01A					61		Bladder - NOS		391.37.0	Nationwide Children's Hospital							Focal							31	13				0					Non-Papillary	BLCA	YES				D7C1FD93-8C87-4DA0-8AD2-965BCE2787F2			NO	Muscle invasive urothelial carcinoma (pT2 or above)	No		YES		Transurethral resection (TURBT)
TCGA-GD-A3OP-01A					84		Wall Anterior		223.61.0	Nationwide Children's Hospital			TCGA-GD-A3OP-F37974	F30B30AF-6FBD-40D6-8D7E-CCCC44AC0E90										31	7				0					Papillary	BLCA					AAE71208-302B-444A-82D4-067EDFEACAED			NO	Muscle invasive urothelial carcinoma (pT2 or above)	No		YES		Transurethral resection (TURBT)
TCGA-GD-A3OP-11A					84		Wall Anterior		223.61.0	Nationwide Children's Hospital			TCGA-GD-A3OP-F37974	F30B30AF-6FBD-40D6-8D7E-CCCC44AC0E90										31	7				0					Papillary	BLCA					AAE71208-302B-444A-82D4-067EDFEACAED			NO	Muscle invasive urothelial carcinoma (pT2 or above)	No		YES		Transurethral resection (TURBT)
TCGA-GV-A3QK-01B				Progressive Disease	56	27	Wall Anterior		249.60.0	Nationwide Children's Hospital	TCGA-GV-A3QK-D35603	21762143-7F76-4C09-B8A0-708E0368877E	TCGA-GV-A3QK-F59475	E1B7DC44-241F-4965-BC65-44753922A6A3			Extensive	Gastric	None					31	13			126	0					Non-Papillary	BLCA	YES	Gemcitabine		Mother	2040B61F-36F4-420F-9717-9ACCE9F3D64E			NO	Muscle invasive urothelial carcinoma (pT2 or above)	No		YES		Transurethral resection (TURBT)
TCGA-DK-A1AG-01A				Complete Response	65		Trigone		113.82.0	Nationwide Children's Hospital			TCGA-DK-A1AG-F21709	A808AD4B-B857-4F64-B417-48D68A6D5F43				Bladder	None					31	17				0					Papillary	BLCA				Brother	05F0671F-B6DF-48CA-8D1D-EE08D8FB7B36	Scheduled Follow-up Submission			Muscle invasive urothelial carcinoma (pT2 or above)	No		YES		Transurethral resection (TURBT)
TCGA-CF-A9FM-01A				Complete Response	50		Bladder - NOS		391.37.0	Nationwide Children's Hospital			TCGA-CF-A9FM-F69947	7AFCD51F-273C-490D-9D6F-B38E5B3817D8										31	22				0					Papillary	BLCA					7AEFA37D-67C2-477B-AF46-894AD789D23C			NO		No		YES		Endoscopic Biopsy
TCGA-C4-A0F6-01A				Complete Response	82	24	Wall Lateral		86.78.0	Nationwide Children's Hospital			TCGA-C4-A0F6-F35649	BFDDD67B-8A3E-44DE-BA2D-09AB54E30F91										31	5				0					Non-Papillary	BLCA					F5C1EC6C-17E8-4032-A723-A708E100C793				Muscle invasive urothelial carcinoma (pT2 or above)	No		YES	surgical resection	Other method, specify:
TCGA-CF-A7I0-01A				Complete Response	54		Wall Lateral		356.42.0	Nationwide Children's Hospital			TCGA-CF-A7I0-F69875	769BADBD-8206-49AA-911E-7ADAC009ACFD										31	22				0					Papillary	BLCA					C0B64C0B-5753-4E46-B1F7-B69FBF988658			NO	Muscle invasive urothelial carcinoma (pT2 or above)	No		YES	Cystectomy	Other method, specify:
TCGA-ZF-A9RM-01A				Complete Response	70	21	Bladder - NOS		391.37.0	Nationwide Children's Hospital			TCGA-ZF-A9RM-F72081	6E775683-4D55-41CA-868D-25289528467A				Lung/Bronchus	quenching oil	T2				31	10				0					Papillary	BLCA			0	Father	786FAE29-1662-467C-9D30-FAF764262E05			NO	Muscle invasive urothelial carcinoma (pT2 or above)	No		YES		Transurethral resection (TURBT)
TCGA-FD-A6TC-01A				Complete Response	79		Wall Posterior		337.47.0	Nationwide Children's Hospital	TCGA-FD-A6TC-D68615	A4A05996-848F-40E6-9B5F-A788FE319189	TCGA-FD-A6TC-F65161	4EC888E0-50AF-4D31-AAC8-8FA59B036ED3						T2				31	19		144	88	0					Non-Papillary	BLCA		Carboplatin			97FB4345-D0A5-4040-B796-CC1E3209BD0C			NO	Muscle invasive urothelial carcinoma (pT2 or above)	No		YES		Transurethral resection (TURBT)
TCGA-ZF-AA51-01A				Complete Response	69	15	Bladder - NOS		401.36.0	Nationwide Children's Hospital	TCGA-ZF-AA51-D72092	097FAF51-5B92-4A4C-940C-73BE0DA86F74	TCGA-ZF-AA51-F72090	5042F6AB-1A0F-4CB8-8208-A070E9545B37					nil to note	T2				31	10		148	69	0					Papillary	BLCA		Cisplatin	0		8AA71E13-0F1D-40EF-A0EE-06562CAACA3B			NO	Muscle invasive urothelial carcinoma (pT2 or above)	No		YES		Transurethral resection (TURBT)
TCGA-FD-A43Y-01A				Complete Response	65	16	Wall Lateral		279.54.0	Nationwide Children's Hospital			TCGA-FD-A43Y-F47207	740DC390-7F39-43B6-B171-1BFDC65515C2				Prostate		T2				31	23				0					Non-Papillary	BLCA				Father	C9317B8A-4E4D-4062-8917-944C5E88F63B		7	NO	Muscle invasive urothelial carcinoma (pT2 or above)	No		YES		Transurethral resection (TURBT)
TCGA-XF-AAN2-01A					73		Bladder - NOS		433.35.0	Nationwide Children's Hospital								Lung/Bronchus						31	20				0					Non-Papillary	BLCA	NO			Mother	FB99E72C-C418-41E6-93BF-7FADAAAA1D44		6	NO	Muscle invasive urothelial carcinoma (pT2 or above)	No		YES		Transurethral resection (TURBT)
TCGA-DK-A2HX-01A					80	21	Wall Posterior		175.74.0	Nationwide Children's Hospital			TCGA-DK-A2HX-F33096	7294A423-0987-431B-8380-1B9BC8D4E268				Breast-Fem						31	25				0					Non-Papillary	BLCA	NO			Child	846682FD-20E0-45E7-9B64-F2B8712182E8				Muscle invasive urothelial carcinoma (pT2 or above)	No		YES		Transurethral resection (TURBT)
TCGA-E7-A97P-01A				Complete Response	73		Wall NOS		391.37.0	Nationwide Children's Hospital			TCGA-E7-A97P-F68717	60EF14B2-6ACA-440F-BF64-E791CD3C2AFA						T3				31	13				0					Non-Papillary	BLCA					0412D5CF-FC99-4DF6-BCB6-D58D1DFF9EBD			NO	Muscle invasive urothelial carcinoma (pT2 or above)	No		YES		Endoscopic Biopsy
TCGA-HQ-A2OE-01A					69		Bladder - NOS		192.68.0	Nationwide Children's Hospital	TCGA-HQ-A2OE-D34465	513FCD32-09D2-4E51-B3A5-26F80E568B31	TCGA-HQ-A2OE-F35558	FE1FF7E1-43AC-464B-BE72-4D0A63DEBBCA										31	2		131	56	0					Papillary	BLCA		Gemcitabine			C592788A-4521-4A84-BDF2-F35712B981C9				Muscle invasive urothelial carcinoma (pT2 or above)	No		YES	radical cystoprostatectomy	Other method, specify:
TCGA-XF-AAME-01A	NO	NO			64		Bladder - NOS	Regional site	433.35.0	Nationwide Children's Hospital	TCGA-XF-AAME-D62019	74172342-04F3-4F20-A105-7C8E9E7332EF			TCGA-XF-AAME-R62016	469A3C7B-5BA3-4421-B788-82FC928D5E90		Breast-Fem						31	11		2543	2500	0		2663	2613	2569	Non-Papillary	BLCA	NO	Cisplatin		Mother	4E3E07DA-7A73-430F-8F44-F506591F2BA4			NO	Muscle invasive urothelial carcinoma (pT2 or above)	No		YES		Transurethral resection (TURBT)
TCGA-ZF-AA5H-01A	NO	NO		Progressive Disease	60	16	Bladder - NOS		401.36.0	Nationwide Children's Hospital	TCGA-ZF-AA5H-D72106	CAB786E1-619B-4568-A424-698490997C7B	TCGA-ZF-AA5H-F72104	5B6A1399-7069-4BAA-9B2A-711D22D0369E			Focal	Lung/Bronchus	solvents, formaldehyde	T2				31	13		177	135	0		177			Non-Papillary	BLCA	YES	Cisplatin	0	Father	8A1C71CF-00DB-494F-8CD3-6E37B76DB4C2			NO	Muscle invasive urothelial carcinoma (pT2 or above)	No		YES		Transurethral resection (TURBT)
TCGA-ZF-A9RG-01A	NO	YES		Stable Disease	70		Bladder - NOS		433.35.0	Nationwide Children's Hospital			TCGA-ZF-A9RG-F72079	FDD0D31C-5830-4F08-814F-8A1E55D27F02					printing ink	T2				31	10				0		1086			Non-Papillary	BLCA			1		ACF0FDF5-301A-4108-B195-810F5C964C95			NO	Muscle invasive urothelial carcinoma (pT2 or above)	No		YES		Transurethral resection (TURBT)
TCGA-CU-A5W6-01A					70	20	Bladder - NOS		294.53.0	Nationwide Children's Hospital								Breast-Fem						31	20				0					Non-Papillary	BLCA				Mother	84D38478-AD6E-47CF-BD98-ECFF846C3293			NO	Muscle invasive urothelial carcinoma (pT2 or above)	No		YES	TURP	Other method, specify:
TCGA-BT-A3PK-01A				Progressive Disease	80		Wall Posterior		223.61.0	Nationwide Children's Hospital			TCGA-BT-A3PK-F44612	0FB61303-1635-4A62-A4D7-ADA7089BE807						T2b				31	25				0					Papillary	BLCA					7B7C0A69-6A38-4371-95A4-9743A8AB26E5			NO	Muscle invasive urothelial carcinoma (pT2 or above)	No		YES		Transurethral resection (TURBT)
TCGA-UY-A8OC-01A	NO	NO		Progressive Disease	90		Bladder - NOS		367.40.0	Nationwide Children's Hospital			TCGA-UY-A8OC-F70402	769222A1-1A56-44B8-944A-F2497AEBBA17										31	11				0		32			Non-Papillary	BLCA					4195F2BC-4C48-4530-8517-08EEF2BF9B24			NO	Muscle invasive urothelial carcinoma (pT2 or above)	No		YES		Transurethral resection (TURBT)
TCGA-XF-AAMY-01A	NO	NO		Complete Response	78		Bladder - NOS		433.35.0	Nationwide Children's Hospital	TCGA-XF-AAMY-D62221	A03EFBED-7200-459C-BD63-8118F79AA905	TCGA-XF-AAMY-F67207	05C9582A-2C77-4001-8DCE-5C2D52617EEA				Prostate						31	31		853	671	0		637			Papillary	BLCA	NO	Carboplatin		Father	37FFB96D-BFCC-466D-AA51-37AC6701F46F			NO	Muscle invasive urothelial carcinoma (pT2 or above)	No		YES		Transurethral resection (TURBT)
TCGA-DK-AA76-01A					64		Bladder - NOS		401.36.0	Nationwide Children's Hospital	TCGA-DK-AA76-D61823	1773BFBE-9FA4-44A0-AE26-0699056C9968							Reservation Agent	T2				31	8		114	54	0					Papillary	BLCA		Gemzar			207EFBEB-8916-4F4A-9775-97D3CAAB2EDE			NO	Muscle invasive urothelial carcinoma (pT2 or above)	No		YES		Transurethral resection (TURBT)
TCGA-BT-A42C-01A				Complete Response	64		Wall Lateral		249.60.0	Nationwide Children's Hospital			TCGA-BT-A42C-F57820	FE2F8B65-B5E9-454A-8139-11F2AB051095						T2a				31	27				0					Papillary	BLCA					C4627CB6-8148-45A0-B51E-218C7A59E0EA			YES	Muscle invasive urothelial carcinoma (pT2 or above)	No		YES
TCGA-FT-A61P-01A				Complete Response	76		Wall Posterior		309.51.0	Nationwide Children's Hospital			TCGA-FT-A61P-F71154	BC9764B1-6734-4237-8F95-D6A3A1B1E09E										31	19				0					Papillary	BLCA			0		BCE64886-7ED5-4371-88F7-017EFA5724DA			NO	Muscle invasive urothelial carcinoma (pT2 or above)	No		YES		Transurethral resection (TURBT)
TCGA-E7-A5KE-01A					78		Wall NOS		294.53.0	Nationwide Children's Hospital			TCGA-E7-A5KE-F51998	4D944605-4E3E-4B5C-981B-FC772C6D3B72										31	9				0					Non-Papillary	BLCA	NO				852F6DE8-E5C4-4FCF-86C6-08BC54D7790D			NO	Muscle invasive urothelial carcinoma (pT2 or above)	No		YES		Endoscopic Biopsy
TCGA-H4-A2HO-01A				Complete Response	53	24	Bladder - NOS		170.76.0	Nationwide Children's Hospital			TCGA-H4-A2HO-F37047	E57E4078-5543-4693-A53D-76482EA8E8A7										31	21				0					Papillary	BLCA	NO		1		10C2903A-CD9B-4628-BFB6-C2FEB804DCC5				Muscle invasive urothelial carcinoma (pT2 or above)	No		YES	Radical Cystoprostatectomy	Other method, specify:
TCGA-GC-A3OO-01A				Complete Response	79		Wall Lateral		235.62.0	Nationwide Children's Hospital			TCGA-GC-A3OO-F48776	A7E9DB44-9050-427B-AD9C-130AA4C78C69						T2b				31	20				0					Non-Papillary	BLCA			2		10588597-9C21-47EC-A5E1-A9BCF9A28A38			NO	Muscle invasive urothelial carcinoma (pT2 or above)	No		YES		Transurethral resection (TURBT)
TCGA-E7-A7DU-01A					73		Wall Posterior		328.47.0	Nationwide Children's Hospital			TCGA-E7-A7DU-F63144	C9637D62-FD7C-47E5-8297-B5B2932B27B1										31	7				0					Papillary	BLCA			1		6D0EEFDA-C379-4FED-ACE2-4E75263AE379			YES	Muscle invasive urothelial carcinoma (pT2 or above)	No		YES		Transurethral resection (TURBT)
TCGA-XF-A9T2-01A					54		Bladder - NOS		433.35.0	Nationwide Children's Hospital								GI						31	28				0					Non-Papillary	BLCA	NO			Grandmother	06C80A07-D0E6-4F3A-9ADA-86AE4376CD30		6	YES	Muscle invasive urothelial carcinoma (pT2 or above)	No		YES		Transurethral resection (TURBT)
TCGA-CF-A3MI-01A				Complete Response	62	23	Bladder - NOS		199.70.0	Nationwide Children's Hospital			TCGA-CF-A3MI-F70768	F2FC7D3F-31D3-4BC1-A439-34B014AD0A4F										31	9				0					Papillary	BLCA					AC60C29C-C579-414A-907E-5E9C1D946733				Muscle invasive urothelial carcinoma (pT2 or above)	No		YES	Resection	Other method, specify:
TCGA-FJ-A871-01A				Progressive Disease	49	18	Wall Lateral		356.42.0	Nationwide Children's Hospital	TCGA-FJ-A871-D56222	1CCD314B-CA6D-4689-BC55-517977BB239F	TCGA-FJ-A871-F55397	5C59B4F9-3F71-4742-8D40-0306FD54FDDC					Diesel	T2				31	6		189	113	0					Non-Papillary	BLCA		Doxorubicin	0		B605F084-5E2A-450A-8A77-5F829CB0CDA6			NO	Muscle invasive urothelial carcinoma (pT2 or above)	No		YES		Transurethral resection (TURBT)
TCGA-DK-A2I4-01A				Complete Response	79		Wall Anterior		207.68.0	Nationwide Children's Hospital			TCGA-DK-A2I4-F65600	E42CA5F0-7616-4615-AEEE-D29B40E37B91				CNS						31	25				0					Papillary	BLCA				Mother	43411323-27DE-40BB-AE27-AF9386CCF45C				Muscle invasive urothelial carcinoma (pT2 or above)	No		YES		Transurethral resection (TURBT)
TCGA-DK-A6B6-01A				Complete Response	57	31	Wall Posterior		309.51.0	Nationwide Children's Hospital	TCGA-DK-A6B6-D48128	E1F69D35-AE98-483D-88E3-1F82EFE74FBE	TCGA-DK-A6B6-F60140	713A34EC-B16B-495E-85D8-204E336CA868				CNS	None	T2				31	29		113	43	0					Papillary	BLCA		Cisplatin		Sister	F7DAC392-E800-4516-B8D6-55D6053B24B9		6	NO	Muscle invasive urothelial carcinoma (pT2 or above)	No		YES		Endoscopic Biopsy
TCGA-PQ-A6FN-01A					78	19	Wall Lateral		317.49.0	Nationwide Children's Hospital														31	10				0					Non-Papillary	BLCA	NO				826614EE-5DC3-4218-A6B3-2CBFC042BB7D			NO	Muscle invasive urothelial carcinoma (pT2 or above)	No		YES	Cystoscopy	Other method, specify:
TCGA-XF-A9ST-01A					68	24	Bladder - NOS		433.35.0	Nationwide Children's Hospital														31	28				0					Papillary	BLCA	NO				D5DCC09A-4D63-46AA-9A09-87920CC85515			YES	Muscle invasive urothelial carcinoma (pT2 or above)	No		YES		Transurethral resection (TURBT)
TCGA-FD-A43U-01A		YES		Complete Response	70	32	Wall Lateral	Distant Recurrence	252.56.0	Nationwide Children's Hospital	TCGA-FD-A43U-D37161	1A5B47F2-E3BC-4326-A144-6A2149549E64	TCGA-FD-A43U-F47216	38213EC3-C1E1-4F67-ADFA-A4E4906C6439	TCGA-FD-A43U-R61973	3E04EE0F-A2C7-486F-BC86-B6D1BFC3E662				T4				31	23		187	97	0		497	533	533	Non-Papillary	BLCA	YES	gemcitabine			64EC61AA-9CD0-4DE6-BB35-E3949D7EB30E			NO	Muscle invasive urothelial carcinoma (pT2 or above)	No		YES		Transurethral resection (TURBT)
TCGA-XF-A9T4-01A	YES	NO			48		Bladder - NOS		401.36.0	Nationwide Children's Hospital	TCGA-XF-A9T4-D61602	566FD975-165D-48C5-B55E-F799C2467205												31	1		436	402	0		182			Non-Papillary	BLCA	NO	Cisplatin			5C371434-772B-423B-9F2B-263862A1D963			NO	Muscle invasive urothelial carcinoma (pT2 or above)	No		YES		Transurethral resection (TURBT)
TCGA-KQ-A41S-01A					87				337.47.0	Nationwide Children's Hospital														31	13				0					Papillary	BLCA					1CDDBAC4-812C-4C42-8396-E7B87620CBE6			NO	Muscle invasive urothelial carcinoma (pT2 or above)	No		YES		Transurethral resection (TURBT)
TCGA-GC-A4ZW-01A					71		Wall Posterior		279.54.0	Nationwide Children's Hospital										T3				31	15				0					Non-Papillary	BLCA	NO				DCF8B2B6-B27B-494B-8B7D-DA3EC537D840			NO	Muscle invasive urothelial carcinoma (pT2 or above)	No		YES		Transurethral resection (TURBT)
TCGA-MV-A51V-01A				Complete Response	75		Wall Anterior		279.54.0	Nationwide Children's Hospital			TCGA-MV-A51V-F48053	86E3A672-E2FA-4173-8A70-1DEFDAC89038				Gastric						31	5				0					Papillary	BLCA				Grandfather	05AA0D24-EB2D-47AE-8474-7AEBBB50B648			NO	Muscle invasive urothelial carcinoma (pT2 or above)	No		YES		Transurethral resection (TURBT)
TCGA-BT-A2LB-01A				Complete Response	73		Dome		175.74.0	Nationwide Children's Hospital			TCGA-BT-A2LB-F44290	60F2BA5E-567D-47C5-8BB5-2A72E1C72950				Breast-Fem		T3a				31	17				0					Non-Papillary	BLCA				Mother	8E2986E1-1D3E-4E13-8199-3B5D132AC099				Muscle invasive urothelial carcinoma (pT2 or above)	No		YES		Transurethral resection (TURBT)
TCGA-BT-A2LB-11A				Complete Response	73		Dome		175.74.0	Nationwide Children's Hospital			TCGA-BT-A2LB-F44290	60F2BA5E-567D-47C5-8BB5-2A72E1C72950				Breast-Fem		T3a				31	17				0					Non-Papillary	BLCA				Mother	8E2986E1-1D3E-4E13-8199-3B5D132AC099				Muscle invasive urothelial carcinoma (pT2 or above)	No		YES		Transurethral resection (TURBT)
TCGA-FD-A43X-01A				Complete Response	84	14	Wall Posterior		252.56.0	Nationwide Children's Hospital			TCGA-FD-A43X-F47218	693A450A-A76B-49CD-9A62-9B420B675F0D						T1				31	23				0					Papillary	BLCA					38970D28-2924-425D-A976-7ED0068EAAF6			YES	Muscle invasive urothelial carcinoma (pT2 or above)	No		YES		Transurethral resection (TURBT)
TCGA-XF-A9SU-01A	YES	YES			74		Bladder - NOS	Distant site	401.36.0	Nationwide Children's Hospital	TCGA-XF-A9SU-D59905	D6E029D5-9B39-43B5-A982-1DBEA353A1EE			TCGA-XF-A9SU-R59901	9F92B734-3E4F-4FB7-B8C8-D292B2B6F755	Focal							31	16		137	137	0		103	117	107	Papillary	BLCA	YES	Cisplatin			788BBDEE-5274-4FC3-A3EF-F02012C24D0E			NO	Muscle invasive urothelial carcinoma (pT2 or above)	No		YES		Transurethral resection (TURBT)
TCGA-G2-A2EL-01A	NO	NO		Progressive Disease	77		Wall NOS	Distant site	175.74.0	Nationwide Children's Hospital	TCGA-G2-A2EL-D33062	46912AB3-5EC9-44D6-A76B-87E4B79BFCA8	TCGA-G2-A2EL-F33060	F03709E6-1585-4C6E-AD9F-13D43C0061C4	TCGA-G2-A2EL-R33063	62DC3FF1-598F-4719-A951-F396EB3FC72A		Head/Face/Neck		T2a				31	19		147	84	0	105	105	397	376	Non-Papillary	BLCA		Taxol	1	Father	30F49B36-9DEF-4F4F-B818-F3D0B6A4CE19				Muscle invasive urothelial carcinoma (pT2 or above)	No		YES		Transurethral resection (TURBT)
TCGA-G2-A3VY-01A				Partial Response	66		Bladder - NOS		235.62.0	Nationwide Children's Hospital	TCGA-G2-A3VY-D66242	7EDDA9A9-E287-44DC-91CE-A32E0E70B88D	TCGA-G2-A3VY-F66241	765674A0-7368-4052-90DC-1DC5F0CA28BC						T2				31	6		210	210	0					Non-Papillary	BLCA			1		3DB0D2D9-12ED-4C82-BBDC-2AEE92B433BB			YES	Muscle invasive urothelial carcinoma (pT2 or above)	No		YES		Transurethral resection (TURBT)
TCGA-K4-A6MB-01A				Complete Response	64		Trigone		317.49.0	Nationwide Children's Hospital	TCGA-K4-A6MB-D64000	0ACB6707-63B4-4FDD-AAAC-70511B8F5519	TCGA-K4-A6MB-F63992	29AB1392-5A9C-4D71-8A1B-E91621BA4A77						T3				31	22				0					Non-Papillary	BLCA					0A547B69-FD19-461A-AE30-9A7D93034EF3			NO	Muscle invasive urothelial carcinoma (pT2 or above)	No		YES		Transurethral resection (TURBT)
TCGA-DK-AA6M-01A				Complete Response	64		Wall Lateral		401.36.0	Nationwide Children's Hospital	TCGA-DK-AA6M-D69747	8A269839-4BD4-49AD-AEAB-2A02D841044E	TCGA-DK-AA6M-F71281	ED87A3F2-AC65-4C2E-8907-8EAC60FF9AA6				Lung/Bronchus	hair dyes and products	T2				31	24		820	735	0					Non-Papillary	BLCA		Cisplatin		Father	7051F2C1-BD09-405E-937A-77F5F490D7A3			YES	Muscle invasive urothelial carcinoma (pT2 or above)	No	YES	YES	cystoscopy	Other method, specify:
TCGA-FD-A5BZ-01A	YES	YES			77		Wall Anterior		294.53.0	Nationwide Children's Hospital														31	2				0		533			Non-Papillary	BLCA					1BE61474-88DB-404D-A875-C10272A76F40			NO	Muscle invasive urothelial carcinoma (pT2 or above)	No		YES		Transurethral resection (TURBT)
TCGA-BT-A20R-01A					79		Bladder - NOS		150.71.0	Nationwide Children's Hospital			TCGA-BT-A20R-F44880	2BCC43A2-AD09-497F-880C-53C6455DB836					Teacher's aide	T3b				31	28				0					Non-Papillary	BLCA					793A3CD5-1D8F-4A4E-BFAE-03CE41154A21				Muscle invasive urothelial carcinoma (pT2 or above)	No		YES	cystourethroscopy	Other method, specify:
TCGA-BT-A20R-11A					79		Bladder - NOS		150.71.0	Nationwide Children's Hospital			TCGA-BT-A20R-F44880	2BCC43A2-AD09-497F-880C-53C6455DB836					Teacher's aide	T3b				31	28				0					Non-Papillary	BLCA					793A3CD5-1D8F-4A4E-BFAE-03CE41154A21				Muscle invasive urothelial carcinoma (pT2 or above)	No		YES	cystourethroscopy	Other method, specify:
TCGA-CF-A47X-01A				Complete Response	60	41	Bladder - NOS	Regional site	252.56.0	Nationwide Children's Hospital			TCGA-CF-A47X-F69507	F9007B25-6D0B-4B21-B3EF-403CF61B9CF5	TCGA-CF-A47X-R69508	546FC636-CBE1-4B7D-9523-BEBE3A1F5E4E				T2				31	12				0			131	87	Papillary	BLCA					488AA408-38C6-4D0E-9E9D-2C879F26AC09			NO	Muscle invasive urothelial carcinoma (pT2 or above)	No		YES	surgical resection	Other method, specify:
TCGA-FD-A3SP-01A				Complete Response	60		Wall Posterior		235.62.0	Nationwide Children's Hospital	TCGA-FD-A3SP-D33652	4BE7B781-6C12-4067-B136-2724AB31EFAE	TCGA-FD-A3SP-F41555	2C594004-7C41-43D3-8A65-4CE2E9C6DECD										31	20		104	62	0					Non-Papillary	BLCA		cisplatin	0	Father	F0B7C07C-CCF6-432F-A92A-1613C216FE24			NO	Muscle invasive urothelial carcinoma (pT2 or above)	No		YES		Transurethral resection (TURBT)
TCGA-GD-A2C5-01A			NO		53		Bladder - NOS	Distant Recurrence	170.76.0	Nationwide Children's Hospital	TCGA-GD-A2C5-D34375	C6AAC7EF-6287-4CDF-8C36-55E7DEAB91F1	TCGA-GD-A2C5-F31659	E46DB133-BC1A-4EF6-B467-FE1EBB4D75C6	TCGA-GD-A2C5-R21671	79AB7E62-6F27-4A0B-BD9D-6604C379142E		Lung/Bronchus					1	31	8			327	0			310	237	Papillary	BLCA	NO	fosaprepitant		Mother	A606F2E5-AB39-4D19-91A9-63130EF4147D	Additional New Tumor Event			Muscle invasive urothelial carcinoma (pT2 or above)	No		YES		Transurethral resection (TURBT)
TCGA-GD-A2C5-11A			NO		53		Bladder - NOS	Distant Recurrence	170.76.0	Nationwide Children's Hospital	TCGA-GD-A2C5-D34375	C6AAC7EF-6287-4CDF-8C36-55E7DEAB91F1	TCGA-GD-A2C5-F31659	E46DB133-BC1A-4EF6-B467-FE1EBB4D75C6	TCGA-GD-A2C5-R21671	79AB7E62-6F27-4A0B-BD9D-6604C379142E		Lung/Bronchus					1	31	8			327	0			310	237	Papillary	BLCA	NO	fosaprepitant		Mother	A606F2E5-AB39-4D19-91A9-63130EF4147D	Additional New Tumor Event			Muscle invasive urothelial carcinoma (pT2 or above)	No		YES		Transurethral resection (TURBT)
TCGA-UY-A8OD-01A				Complete Response	68		Bladder - NOS		367.40.0	Nationwide Children's Hospital			TCGA-UY-A8OD-F71164	3645F720-2317-490D-BC4D-42826727EB08										31	19				0					Non-Papillary	BLCA					03FB7CBC-D5EC-4549-9D27-E9F598049F69				Muscle invasive urothelial carcinoma (pT2 or above)	No		YES		Endoscopic Biopsy
TCGA-CU-A3KJ-01A	YES			Progressive Disease	75	21	Wall Anterior		207.68.0	Nationwide Children's Hospital			TCGA-CU-A3KJ-F38249	169B9F8A-F9A2-4C59-BB4D-3DC1F5CC9C5B										31	12				0		166			Non-Papillary	BLCA			0		B8000FA6-715C-4697-9175-6932E66F73F7		6		Muscle invasive urothelial carcinoma (pT2 or above)	No		YES		Transurethral resection (TURBT)
TCGA-LC-A66R-01A				Complete Response	78	18	Bladder - NOS		309.51.0	Nationwide Children's Hospital			TCGA-LC-A66R-F58451	E35099F8-19B1-4351-BD66-734A9B5173D6			Extensive	Gastric		T4a				31	11				0					Papillary	BLCA	YES		0	Mother	ED64E728-51A1-4257-834F-F2839447489D			NO	Muscle invasive urothelial carcinoma (pT2 or above)	No		YES		Transurethral resection (TURBT)
TCGA-DK-A6AV-01A				Complete Response	82	20	Dome		309.51.0	Nationwide Children's Hospital			TCGA-DK-A6AV-F60141	0576858E-6C47-4928-AB9F-DA730659F927				Colon	None	T2				31	29				0					Papillary	BLCA				Brother	870A8099-27A9-4E74-B141-24E8E67E3500			NO	Muscle invasive urothelial carcinoma (pT2 or above)	No		YES		Transurethral resection (TURBT)
TCGA-XF-AAML-01A					75		Bladder - NOS		433.35.0	Nationwide Children's Hospital														31	12				0					Papillary	BLCA	NO				912A7798-A5D5-4D79-A19E-30AF984BA14B			YES	Muscle invasive urothelial carcinoma (pT2 or above)	No		YES		Transurethral resection (TURBT)
TCGA-UY-A78K-01A				Complete Response	60	20	Bladder - NOS		337.47.0	Nationwide Children's Hospital			TCGA-UY-A78K-F66797	CB49BDCE-DE8B-47B7-987A-2A0B1E454E28						T2				31	23				0					Papillary	BLCA					BB361166-E835-4CE1-80C1-4305B6921FC3			NO	Muscle invasive urothelial carcinoma (pT2 or above)	No		YES		Transurethral resection (TURBT)
TCGA-E7-A6ME-01A				Complete Response	75	46	Wall Anterior		328.47.0	Nationwide Children's Hospital			TCGA-E7-A6ME-F58866	57CCAADE-E242-44ED-9A57-BDC3A9F38C1C						T2				31	25				0					Non-Papillary	BLCA					180492C6-A665-40A4-9568-892D0534A7B5			NO	Muscle invasive urothelial carcinoma (pT2 or above)	No		YES		Endoscopic Biopsy
TCGA-G2-AA3F-01A				Complete Response	77	18	Bladder - NOS		433.35.0	Nationwide Children's Hospital	TCGA-G2-AA3F-D71340	C72DF01F-E6DA-497E-BD93-20A799528BA7	TCGA-G2-AA3F-F71332	7A9D7AD6-4245-4316-B137-2983C0F1755E				Colon		T2				31	24		54	5	0					Non-Papillary	BLCA	NO	cisplatin	1	Mother	0CAE1329-6DC6-4DB8-AC86-707260C1E634			NO	Muscle invasive urothelial carcinoma (pT2 or above)	No		YES		Transurethral resection (TURBT)
TCGA-5N-A9KM-01A					73		Wall Posterior		433.35.0	Nationwide Children's Hospital										T4a				31	16				0		276			Non-Papillary	BLCA			0		637AD4C8-4DBC-4F81-A980-18B287848AE0			NO	Muscle invasive urothelial carcinoma (pT2 or above)	No		YES		Transurethral resection (TURBT)
TCGA-DK-AA71-01A					71		Bladder - NOS		401.36.0	Nationwide Children's Hospital								Breast-Fem	none					31	7				0					Papillary	BLCA				Sister	4735A26C-433C-4127-9475-7111A01369F6		7	YES	Muscle invasive urothelial carcinoma (pT2 or above)	No		YES		Transurethral resection (TURBT)
TCGA-XF-AAMG-01A				Complete Response	49		Bladder - NOS		433.35.0	Nationwide Children's Hospital	TCGA-XF-AAMG-D61739	8B357F3E-0BE3-4DFF-86E8-14A7AB8F41DA	TCGA-XF-AAMG-F67204	791DA03A-ADF3-446E-9EF8-604E7C5A4B28				Lymphoma						31	31		151	74	0					Non-Papillary	BLCA	NO	Gemcitabine		Father	38D76F3F-06E6-4C8D-BB70-45163FC621BD			NO	Muscle invasive urothelial carcinoma (pT2 or above)	No		YES		Endoscopic Biopsy
TCGA-KQ-A41N-01A					73		Wall Lateral		337.47.0	Nationwide Children's Hospital										T2b				31	13				0					Papillary	BLCA			0		A255F1C6-45E3-4FEA-8D79-6FDB27309BD5		7	NO	Muscle invasive urothelial carcinoma (pT2 or above)	No		YES		Transurethral resection (TURBT)
TCGA-K4-A5RJ-01A				Complete Response	75		Wall Posterior		294.53.0	Nationwide Children's Hospital			TCGA-K4-A5RJ-F55536	0D153A08-B146-47B4-8CCC-ACA03C5A745C										31	8				0					Papillary	BLCA	NO				A872DC6B-8EE0-451E-99B4-E0B0137A8003			NO	Muscle invasive urothelial carcinoma (pT2 or above)	No		YES		Transurethral resection (TURBT)
TCGA-YC-A9TC-01A					71		Bladder - NOS	Distant site	401.36.0	Nationwide Children's Hospital					TCGA-YC-A9TC-R67721	A53B82F2-AC96-4DF1-83E0-5BB868257C11		Breast-Fem	none	T2				31	11				0			10	5	Papillary	BLCA	NO			Sister	E1661E69-1439-4284-A137-BB269A758988			NO	Muscle invasive urothelial carcinoma (pT2 or above)	No		YES		Transurethral resection (TURBT)
TCGA-DK-A1AA-01A				Complete Response	57		Bladder - NOS		113.82.0	Nationwide Children's Hospital	TCGA-DK-A1AA-D21689	D2751EF3-82D8-4D53-B419-0CEABE075099	TCGA-DK-A1AA-F21688	6B205392-1DF1-468B-ACC8-1FB6CE59BF13				Melanoma	None					31	15		153	92	0					Papillary	BLCA				Child	3FE3396D-C097-4296-8148-39FA7ED27F98	Scheduled Follow-up Submission	7		Muscle invasive urothelial carcinoma (pT2 or above)	No		YES		Transurethral resection (TURBT)
TCGA-SY-A9G5-01A				Complete Response	66		Bladder - NOS		391.37.0	Nationwide Children's Hospital	TCGA-SY-A9G5-D66297	5099B55A-B4B4-4D54-B510-43CBC090970D	TCGA-SY-A9G5-F63428	775E8D47-7AFD-4740-A36C-C6309A46360B					No exposures	T4a				31	9		145	83	0					Papillary	BLCA	NO	cisplatin	0		41E581A7-6B37-46F9-92FA-69E69FB4A78A			NO	Muscle invasive urothelial carcinoma (pT2 or above)	No		YES		Transurethral resection (TURBT)
TCGA-FD-A5C0-01A	YES	NO			61		Wall Posterior		294.53.0	Nationwide Children's Hospital	TCGA-FD-A5C0-D66959	88613404-91D6-490E-BD7F-7B1AA3B8861B	TCGA-FD-A5C0-F52784	5471CF70-F820-4010-ADF4-0BC2E5A083EF										31	6		279	160	0	439	426			Non-Papillary	BLCA	YES	Taxol			093304DB-6214-4C33-9E7C-326C773B936E		7	NO	Muscle invasive urothelial carcinoma (pT2 or above)	No		YES		Transurethral resection (TURBT)
TCGA-E7-A6MD-01A					66		Wall Lateral		356.42.0	Nationwide Children's Hospital			TCGA-E7-A6MD-F63142	17CAD9A6-025D-4B61-AAFB-15642505388A						T2				31	7				0					Non-Papillary	BLCA			2		DEC74D00-6204-45BB-9A00-B5D0F542FA5B			NO	Muscle invasive urothelial carcinoma (pT2 or above)	No		YES		Transurethral resection (TURBT)
TCGA-XF-A9T5-01A	NO	YES		Complete Response	78		Bladder - NOS	Local Recurrence	433.35.0	Nationwide Children's Hospital	TCGA-XF-A9T5-D61661	4CD8075E-9FC3-4BC0-854E-7E1757A94428	TCGA-XF-A9T5-F67202	987AFAC1-87D8-4A0B-BBC6-B6FE481064D0	TCGA-XF-A9T5-R61671	6AD5EF78-AC25-4EA3-BB79-C4767A9E4A60		Prostate						31	31		757	687	0		847		938	Non-Papillary	BLCA	NO	Cisplatin		Brother	636461D7-7A0B-4944-B790-47A912659AD8			YES	Muscle invasive urothelial carcinoma (pT2 or above)	No		YES		Transurethral resection (TURBT)
TCGA-2F-A9KO-01A	NO	YES		Progressive Disease	63	20	Wall Posterior		391.37.0	Nationwide Children's Hospital			TCGA-2F-A9KO-F62371	2FDCF46C-8AD7-4FA7-98B8-6F910DC72AC4										31	16				0		651			Non-Papillary	BLCA	NO				15CB8560-3F4C-46E1-A66E-F0372C5270AA			NO	Muscle invasive urothelial carcinoma (pT2 or above)	No		YES		Transurethral resection (TURBT)
TCGA-2F-A9KO-11A	NO	YES		Progressive Disease	63	20	Wall Posterior		391.37.0	Nationwide Children's Hospital			TCGA-2F-A9KO-F62371	2FDCF46C-8AD7-4FA7-98B8-6F910DC72AC4										31	16				0		651			Non-Papillary	BLCA	NO				15CB8560-3F4C-46E1-A66E-F0372C5270AA			NO	Muscle invasive urothelial carcinoma (pT2 or above)	No		YES		Transurethral resection (TURBT)
TCGA-E7-A6MF-01A				Complete Response	37	22	Wall NOS		328.47.0	Nationwide Children's Hospital			TCGA-E7-A6MF-F59801	82860CC0-26C4-4B25-99DC-88A8656EB4E1						T2a				31	21				0					Papillary	BLCA	NO				FBB5E0C2-9217-4F38-92AC-A83611B6D575			NO	Muscle invasive urothelial carcinoma (pT2 or above)	No		YES		Endoscopic Biopsy
TCGA-CF-A5U8-01A				Complete Response	59		Bladder - NOS		294.53.0	Nationwide Children's Hospital			TCGA-CF-A5U8-F69509	47B9A72A-C013-4ACB-B7D4-A592D12D9359										31	12				0					Papillary	BLCA					16C22D32-BD27-4692-8CB8-04694C5AC097			NO	Muscle invasive urothelial carcinoma (pT2 or above)	No		YES	Cystectomy	Other method, specify:
TCGA-ZF-AA5P-01A				Complete Response	65	14	Bladder - NOS		401.36.0	Nationwide Children's Hospital			TCGA-ZF-AA5P-F72107	6801E3C1-53A7-43AD-9855-FF899AAFCE5F				Prostate	soldering, brazing	T2				31	13				0					Non-Papillary	BLCA	NO		0	Brother	10CE42AE-3D47-467D-9BE8-0A075EFFC74F		6	NO	Muscle invasive urothelial carcinoma (pT2 or above)	No		YES		Transurethral resection (TURBT)
TCGA-BT-A2LA-01A				Complete Response	54		Wall Lateral		175.74.0	Nationwide Children's Hospital	TCGA-BT-A2LA-D44913	904A4772-EDFC-4C8F-9DF8-14144E3C0AEF	TCGA-BT-A2LA-F44903	20E0CC02-B425-4B04-8F46-13116BAD2C0B				Melanoma		T3a				31	28		180	96	0					Non-Papillary	BLCA	NO	Etopside		Father	98E4337E-5DFD-42BF-A78F-8DC466FF18A8				Muscle invasive urothelial carcinoma (pT2 or above)	No		YES	Radical Cystoprostatectomy	Other method, specify:
TCGA-BT-A2LA-11A				Complete Response	54		Wall Lateral		175.74.0	Nationwide Children's Hospital	TCGA-BT-A2LA-D44913	904A4772-EDFC-4C8F-9DF8-14144E3C0AEF	TCGA-BT-A2LA-F44903	20E0CC02-B425-4B04-8F46-13116BAD2C0B				Melanoma		T3a				31	28		180	96	0					Non-Papillary	BLCA	NO	Etopside		Father	98E4337E-5DFD-42BF-A78F-8DC466FF18A8				Muscle invasive urothelial carcinoma (pT2 or above)	No		YES	Radical Cystoprostatectomy	Other method, specify:
TCGA-DK-A1AE-01A	NO	YES	NO	Progressive Disease	84	24	Wall Posterior	Distant site	113.82.0	Nationwide Children's Hospital			TCGA-DK-A1AE-F21704	43AC4E6B-79FE-461A-AFC9-223B9A73A563	TCGA-DK-A1AE-R21705	0B74FDAC-4367-491D-B637-2259AF227EB1		Bladder	None				1	31	17				0		211	258	252	Non-Papillary	BLCA				Sister	871C3521-C007-4CC1-A7BA-E3B0E625E6CB	Scheduled Follow-up Submission			Muscle invasive urothelial carcinoma (pT2 or above)	No		YES		Endoscopic Biopsy
TCGA-FD-A5BY-01A				Complete Response	63		Wall Posterior		294.53.0	Nationwide Children's Hospital			TCGA-FD-A5BY-F52783	CBF25BFC-08FF-4728-BE4C-DC9A63F87916				Leukemia-NOS						31	6				0						BLCA				Brother	DE4E9060-B63E-4590-BD12-B1D7D3933D00			NO	Muscle invasive urothelial carcinoma (pT2 or above)	No		YES		Transurethral resection (TURBT)
TCGA-BT-A20J-01A	NO	NO		Progressive Disease	75		Wall Posterior		128.74.0	Nationwide Children's Hospital			TCGA-BT-A20J-F44711	4D81053A-8816-4F18-8A5E-B7431B3DEE80						T2b				31	25				0		432			Non-Papillary	BLCA					A18B0636-09BD-430B-9AF5-33478689CA08				Muscle invasive urothelial carcinoma (pT2 or above)	No		YES		Transurethral resection (TURBT)
TCGA-BT-A20J-11A	NO	NO		Progressive Disease	75		Wall Posterior		128.74.0	Nationwide Children's Hospital			TCGA-BT-A20J-F44711	4D81053A-8816-4F18-8A5E-B7431B3DEE80						T2b				31	25				0		432			Non-Papillary	BLCA					A18B0636-09BD-430B-9AF5-33478689CA08				Muscle invasive urothelial carcinoma (pT2 or above)	No		YES		Transurethral resection (TURBT)
TCGA-ZF-A9RF-01A				Complete Response	74	18	Wall Lateral		391.37.0	Nationwide Children's Hospital			TCGA-ZF-A9RF-F72078	E87F8E49-025E-4794-9040-69F458897FE7				Breast-Fem	machine oil, nil else to note	T2				31	10				0					Non-Papillary	BLCA			1	Sister	F754D21E-B855-455B-B59B-08EA8B3746EC			NO	Muscle invasive urothelial carcinoma (pT2 or above)	No		YES		Transurethral resection (TURBT)
TCGA-GC-A3BM-01A	NO	YES		Progressive Disease	70	30	Dome		235.62.0	Nationwide Children's Hospital			TCGA-GC-A3BM-F60071	3C591007-CD6D-4A25-B9B8-D7A29A69A9CB										31	29				0					Non-Papillary	BLCA	NO		1		EAA8E788-581E-4799-A04B-481D4DCA06CC		6	NO	Muscle invasive urothelial carcinoma (pT2 or above)	No		YES		Transurethral resection (TURBT)
TCGA-GC-A3BM-11A	NO	YES		Progressive Disease	70	30	Dome		235.62.0	Nationwide Children's Hospital			TCGA-GC-A3BM-F60071	3C591007-CD6D-4A25-B9B8-D7A29A69A9CB										31	29				0					Non-Papillary	BLCA	NO		1		EAA8E788-581E-4799-A04B-481D4DCA06CC		6	NO	Muscle invasive urothelial carcinoma (pT2 or above)	No		YES		Transurethral resection (TURBT)
TCGA-FT-A3EE-01A					80		Neck		192.68.0	Nationwide Children's Hospital														31	21				0					Papillary	BLCA			1		B405DFFC-5752-4F5E-83A2-D80767CB4F30				Muscle invasive urothelial carcinoma (pT2 or above)	No		YES		Transurethral resection (TURBT)
TCGA-ZF-AA4N-01A					74		Bladder - NOS		391.37.0	Nationwide Children's Hospital										T2				31	15				0					Non-Papillary	BLCA			2		451E4BA6-1B93-4DC0-A6CD-26567BA9C784			NO		No		YES
TCGA-FD-A3B3-01A				Complete Response	74	17	Trigone		192.68.0	Nationwide Children's Hospital			TCGA-FD-A3B3-F35152	47B66F1B-9F19-44AF-87FE-2B5AC80015CA				Colon		T2				31	19				0					Papillary	BLCA				Sister	F47756AF-2DD5-45C3-B04A-F1A6074737DB				Muscle invasive urothelial carcinoma (pT2 or above)	No		YES		Transurethral resection (TURBT)
TCGA-HQ-A2OF-01A	YES	YES		Complete Response	52		Dome		279.54.0	Nationwide Children's Hospital			TCGA-HQ-A2OF-F65019	C00B44FD-D250-4FB0-8F71-0EC402964E5E				Gastric						31	17				0		907			Papillary	BLCA				Grandmother	165505EE-10C0-4156-A43C-4E5E48568F4A			NO	Muscle invasive urothelial carcinoma (pT2 or above)	No		YES	Partial Cystectomy, Lymphadenectomy	Other method, specify:
TCGA-C4-A0F7-01A					77		Bladder - NOS		86.78.0	Nationwide Children's Hospital														31	19				0					Non-Papillary	BLCA					16C9EE19-9A89-4348-94B5-787CEF51236D				Muscle invasive urothelial carcinoma (pT2 or above)	No		YES	surgical resection	Other method, specify:
TCGA-G2-AA3D-01A				Complete Response	60	20	Bladder - NOS		401.36.0	Nationwide Children's Hospital	TCGA-G2-AA3D-D64847	7CFD35E6-3228-419D-9266-FA974BB82E8F	TCGA-G2-AA3D-F69502	74E063FE-0EC3-412C-B8EA-CA872FE41A22				Breast-Fem	petroleum products	T2				31	12		178	135	0					Non-Papillary	BLCA	NO	cisplatin	1	Mother	007A6F68-07E0-4BDD-AFB0-8D364D6401A8		6	NO	Muscle invasive urothelial carcinoma (pT2 or above)	No		YES		Transurethral resection (TURBT)
TCGA-CU-A0YR-01A			NO	Progressive Disease	83		Wall Anterior		86.78.0	Nationwide Children's Hospital			TCGA-CU-A0YR-F35336	8ED75449-E45C-41E5-BB7D-52A17F725285				Prostate	Yes					31	24				0		230			Non-Papillary	BLCA	NO			Brother	CC4F69DC-DFE6-4597-8394-8D070E3DFDF5	Scheduled Follow-up Submission	8		Muscle invasive urothelial carcinoma (pT2 or above)	No		YES		Transurethral resection (TURBT)
TCGA-CU-A0YR-11A			NO	Progressive Disease	83		Wall Anterior		86.78.0	Nationwide Children's Hospital			TCGA-CU-A0YR-F35336	8ED75449-E45C-41E5-BB7D-52A17F725285				Prostate	Yes					31	24				0		230			Non-Papillary	BLCA	NO			Brother	CC4F69DC-DFE6-4597-8394-8D070E3DFDF5	Scheduled Follow-up Submission	8		Muscle invasive urothelial carcinoma (pT2 or above)	No		YES		Transurethral resection (TURBT)
TCGA-E7-A8O8-01A					59	31	Bladder - NOS		367.40.0	Nationwide Children's Hospital			TCGA-E7-A8O8-F67145	C71707FD-2A41-46C2-8521-BC2C78DE435F						T3				31	21				0					Non-Papillary	BLCA	NO				B5B9237D-92C5-478D-8387-9AC504675521			NO	Muscle invasive urothelial carcinoma (pT2 or above)	No		YES		Endoscopic Biopsy
TCGA-DK-A3IS-01A				Complete Response	68		Bladder - NOS		207.68.0	Nationwide Children's Hospital			TCGA-DK-A3IS-F38700	9819E3B4-5992-4DC2-900D-8FEA990FE68E					None Reported					31	20				0					Papillary	BLCA					F3B19AA2-30E1-45E9-A1B9-71D65B5DDFB4		6		Muscle invasive urothelial carcinoma (pT2 or above)	No		YES		Transurethral resection (TURBT)
TCGA-KQ-A41R-01A					80	23	Bladder - NOS		356.42.0	Nationwide Children's Hospital														31	13				0					Papillary	BLCA					CB66A992-8CC4-4F24-B680-2BA2E4071747			NO	Muscle invasive urothelial carcinoma (pT2 or above)	No		YES		Endoscopic Biopsy
TCGA-FD-A43S-01A				Complete Response	71	21	Wall Posterior		252.56.0	Nationwide Children's Hospital	TCGA-FD-A43S-D37179	4A856656-F609-4E8A-9DC5-FB385BFA1330	TCGA-FD-A43S-F47212	CB4C905E-4B6D-4C2F-907E-5C790F88AF5F						T2				31	23		175	111	0					Non-Papillary	BLCA		cisplatin	1		C8746AFB-59A8-406A-82C2-F7689A6A2759			NO	Muscle invasive urothelial carcinoma (pT2 or above)	No		YES		Transurethral resection (TURBT)
TCGA-GD-A76B-01A					86		Wall Anterior		328.47.0	Nationwide Children's Hospital			TCGA-GD-A76B-F65760	798C0F41-B705-44C7-B090-2EF6BD956D54						T2a				31	30				0					Papillary	BLCA					7E738E26-E9BB-4C7E-8146-A73473DCE9E2			NO	Muscle invasive urothelial carcinoma (pT2 or above)	No		YES		Transurethral resection (TURBT)
TCGA-XF-A8HC-01A					79		Bladder - NOS		367.40.0	Nationwide Children's Hospital								Ovary-NOS						31	13				0					Papillary	BLCA	NO			Mother	B179FE2C-6365-40A2-A5AE-101C7639560C			NO	Muscle invasive urothelial carcinoma (pT2 or above)	No		YES		Transurethral resection (TURBT)
TCGA-CU-A0YO-01A	NO	NO	NO		84		Bladder - NOS		86.78.0	Nationwide Children's Hospital			TCGA-CU-A0YO-F10108	A46FE1DA-376A-48DA-8DD7-C5F5FC7A711C				Lung/Bronchus						31	7				0		118			Non-Papillary	BLCA	NO			Father	9CB39628-2E47-4816-B766-2B235C2B5E57		6		Muscle invasive urothelial carcinoma (pT2 or above)	No		YES	cystoprostatectomy	Other method, specify:
TCGA-GD-A3OS-01A	YES	NO		Progressive Disease	54	21	Bladder - NOS		223.61.0	Nationwide Children's Hospital	TCGA-GD-A3OS-D42522	ACBC4B23-5E53-4C87-B64E-6EB9D530A59F	TCGA-GD-A3OS-F42523	39CFABEC-397F-4A1B-857B-6A1768D2E567						T2a				31	23		549	499	0		499			Non-Papillary	BLCA		Docetaxel	1		053CE428-EAEA-4C6A-95FD-4168FBF3A885			NO	Muscle invasive urothelial carcinoma (pT2 or above)	No		YES		Endoscopic Biopsy
TCGA-FD-A5C1-01A				Complete Response	61		Wall Posterior		294.53.0	Nationwide Children's Hospital	TCGA-FD-A5C1-D42882	6E578A68-195F-420D-BE0E-7E95AFF64298	TCGA-FD-A5C1-F52777	841C0D04-F64E-4BC1-8068-D73CBB0FE7FE								NO		31	6		1491	1421	0					Non-Papillary	BLCA		Gemcitabine			290D9210-6886-43CA-88EC-E2D28520392A			YES	Muscle invasive urothelial carcinoma (pT2 or above)	No	YES	YES		Transurethral resection (TURBT)
TCGA-GU-A763-01A				Stable Disease	72	16	Wall Lateral		328.47.0	Nationwide Children's Hospital			TCGA-GU-A763-F64027	99254D16-B435-4387-AFF0-80BF49DC2B84			Extensive	Ovary-NOS				NO		31	25				0					Papillary	BLCA	YES			Child	BCD11742-6B52-41D0-89A2-35FA0540CB33		7	YES	Muscle invasive urothelial carcinoma (pT2 or above)	No	YES	YES		Transurethral resection (TURBT)
TCGA-FD-A3N5-01A				Progressive Disease	69	10	Wall Posterior		207.68.0	Nationwide Children's Hospital			TCGA-FD-A3N5-F38277	175FFC46-7B78-4FAC-B637-3FB01980C025				Lung/Bronchus						31	12				0					Non-Papillary	BLCA				Sister	FAE05BD1-4962-429F-8C47-7B74EC3D6E49				Muscle invasive urothelial carcinoma (pT2 or above)	No		YES		Transurethral resection (TURBT)
TCGA-4Z-AA86-01A				Progressive Disease	66		Bladder - NOS		401.36.0	Nationwide Children's Hospital			TCGA-4Z-AA86-F67027	1E9B6F76-B0A1-4093-B603-CDB7808112AB						T2				31	29				0					Non-Papillary	BLCA	NO				2EE91AC0-F741-443F-A935-53F1D2C6E260			NO	Muscle invasive urothelial carcinoma (pT2 or above)	No		YES		Transurethral resection (TURBT)
TCGA-CF-A9FL-01A	NO	NO		Progressive Disease	85		Bladder - NOS		391.37.0	Nationwide Children's Hospital			TCGA-CF-A9FL-F69346	89DB344A-DA80-461B-B639-59F536358FA4										31	22				0		322			Papillary	BLCA					18B510FD-D71A-4D1E-90C4-16DF86EDB1D5			NO	Muscle invasive urothelial carcinoma (pT2 or above)	No		YES		Endoscopic Biopsy
TCGA-CF-A47Y-01A				Complete Response	55		Bladder - NOS		252.56.0	Nationwide Children's Hospital			TCGA-CF-A47Y-F69876	1F514653-683C-4BCC-875B-C7F33205335C						T2				31	22				0					Papillary	BLCA					A250A0F1-579D-4D2A-8F15-2F3F6E679A46			NO	Muscle invasive urothelial carcinoma (pT2 or above)	No		YES	surgical resection	Other method, specify:
TCGA-UY-A9PH-01A				Complete Response	73		Bladder - NOS		391.37.0	Nationwide Children's Hospital			TCGA-UY-A9PH-F70407	E0269D97-1A10-4C2D-82E4-F1D3705C0738										31	11				0					Non-Papillary	BLCA					2E41BB1B-3E95-4FB4-9A6A-7EF8CEF3201D			YES	Muscle invasive urothelial carcinoma (pT2 or above)	Yes		YES		Transurethral resection (TURBT)
TCGA-ZF-A9R1-01A	NO	NO		Progressive Disease	81		Wall NOS		401.36.0	Nationwide Children's Hospital			TCGA-ZF-A9R1-F71268	1F028574-486D-4FC7-8C08-EB3AE3657EF1			Focal		crack detection dyes, borax, cadmium, chromium, rust proofing	T1				31	10				0		758			Non-Papillary	BLCA	YES		0		31900FFF-D2CF-4514-AE8E-60B0B7A1EADF			NO	Muscle invasive urothelial carcinoma (pT2 or above)	No		YES		Transurethral resection (TURBT)
TCGA-K4-A3WS-01A				Complete Response	66	15	Wall Posterior		235.62.0	Nationwide Children's Hospital			TCGA-K4-A3WS-F55395	6D7E5BAC-7406-4F37-97AC-3C5049ED10E9					Many including arsenic					31	6				0					Non-Papillary	BLCA					64789BC0-709D-40DD-A551-B4F964D498D2		7	NO	Muscle invasive urothelial carcinoma (pT2 or above)	No		YES		Transurethral resection (TURBT)
TCGA-XF-AAN7-01A	YES	NO			60	20	Bladder - NOS		433.35.0	Nationwide Children's Hospital	TCGA-XF-AAN7-D62549	0DBB730F-938A-4675-A8DE-8575ACA21C6A					Focal				Blinded: Zactima or Placebo. Zactima is a kinase inhibitor			31	21		442	399	0		321			Non-Papillary	BLCA	YES	Docetaxel +/- Zactima			C94F32AC-FE81-4584-AC88-9529C6FF8A2C		6	YES	Muscle invasive urothelial carcinoma (pT2 or above)	No		YES		Transurethral resection (TURBT)
TCGA-LT-A8JT-01A				Complete Response	69	20	Bladder - NOS		367.40.0	Nationwide Children's Hospital			TCGA-LT-A8JT-F68293	5419A784-517D-4B81-B0CB-BBCB6E428EB5						T2				31	14				0					Papillary	BLCA	NO				3A81C110-41BA-46F3-85E6-7737D1ABD555			NO	Muscle invasive urothelial carcinoma (pT2 or above)	No		YES		Transurethral resection (TURBT)
TCGA-K4-A4AC-01A	NO	YES		Progressive Disease	83		Bladder - NOS	Regional site	279.54.0	Nationwide Children's Hospital			TCGA-K4-A4AC-F55534	D3B9DDF8-C59D-4D1B-93E6-2C5FACB3BD33	TCGA-K4-A4AC-R38881	07817951-D57F-40A4-80E4-93F65AC3E9DC								31	8				0		170	187	176	Non-Papillary	BLCA					49818B7C-2631-4503-8ABE-5328F01F5455		9	NO	Muscle invasive urothelial carcinoma (pT2 or above)	No		YES		Transurethral resection (TURBT)
TCGA-BL-A3JM-01A		YES	YES	Progressive Disease	62	14		Distant Recurrence	207.68.0	Nationwide Children's Hospital			TCGA-BL-A3JM-F29755	4CD49C76-9E38-4DEF-B9B4-1D8F26139C95	TCGA-BL-A3JM-R29830	F8C3E1CF-6730-4176-8B1C-27930A15A278							1	31	28	185			0		111	142	140		BLCA					746ED608-C057-4384-B721-692395380E34	Scheduled Follow-up Submission			Muscle invasive urothelial carcinoma (pT2 or above)	No		YES		Transurethral resection (TURBT)
TCGA-BL-A3JM-11A		YES	YES	Progressive Disease	62	14		Distant Recurrence	207.68.0	Nationwide Children's Hospital			TCGA-BL-A3JM-F29755	4CD49C76-9E38-4DEF-B9B4-1D8F26139C95	TCGA-BL-A3JM-R29830	F8C3E1CF-6730-4176-8B1C-27930A15A278							1	31	28	185			0		111	142	140		BLCA					746ED608-C057-4384-B721-692395380E34	Scheduled Follow-up Submission			Muscle invasive urothelial carcinoma (pT2 or above)	No		YES		Transurethral resection (TURBT)
TCGA-CF-A8HX-01A				Complete Response	55		Bladder - NOS		367.40.0	Nationwide Children's Hospital			TCGA-CF-A8HX-F69873	DA8B44BB-9237-4E9E-8371-74F5D33EE0F6										31	22				0					Papillary	BLCA			2		65648BB0-727C-45E7-B108-110515703690			NO	Muscle invasive urothelial carcinoma (pT2 or above)	No		YES	Surgical Resection	Other method, specify:
TCGA-DK-A1AD-01A				Complete Response	69		Wall Lateral		113.82.0	Nationwide Children's Hospital	TCGA-DK-A1AD-D21700	AB32B388-EBBB-4200-B5BC-4997074C81AD	TCGA-DK-A1AD-F21699	CA46AC30-6032-4B90-90E5-B1CFAB93DE9C				Esophagus	None					31	15				0					Non-Papillary	BLCA				Brother	309DC703-30DA-4895-A1B3-84CA7BF4A5BD	Scheduled Follow-up Submission			Muscle invasive urothelial carcinoma (pT2 or above)	No		YES		Transurethral resection (TURBT)
TCGA-E7-A677-01A				Complete Response	81		Wall NOS		309.51.0	Nationwide Children's Hospital			TCGA-E7-A677-F56837	312050D7-7181-4833-A0BA-9F88C314ACBA										31	24				0					Non-Papillary	BLCA	NO				C9B6AD19-229B-4D20-B237-D6CE3795B996			NO	Muscle invasive urothelial carcinoma (pT2 or above)	No		YES		Endoscopic Biopsy
TCGA-GV-A40E-01A		YES		Progressive Disease	75	9	Wall Lateral	Distant site	249.60.0	Nationwide Children's Hospital	TCGA-GV-A40E-D46772	33632558-830A-43A8-90A6-7E36DF5AE959	TCGA-GV-A40E-F46769	71787C88-F5CD-417E-8B35-F89360A9C28D	TCGA-GV-A40E-R46775	FDFBAFA6-64C9-48FD-9D23-2B6CE33514F3				T2				31	9		98	56	0		227	244	231	Non-Papillary	BLCA		Gemzar			DDDEB072-2820-4680-B1F2-9FE6933C45A5			YES	Muscle invasive urothelial carcinoma (pT2 or above)	No		YES		Transurethral resection (TURBT)
TCGA-GU-AATP-01A	NO	NO		Progressive Disease	74	18	Wall Lateral		401.36.0	Nationwide Children's Hospital			TCGA-GU-AATP-F70614	CBFAF630-2B86-48F2-8EC2-CC24E3932BD5			Focal	Colon		T1		NO		31	26				0		861			Papillary	BLCA	YES			Father	D4754FE1-66E0-466C-B51F-5247A3620530			YES	Muscle invasive urothelial carcinoma (pT2 or above)	No	YES	YES		Transurethral resection (TURBT)
TCGA-G2-A2ES-01A	NO	NO		Progressive Disease	85		Bladder - NOS		170.76.0	Nationwide Children's Hospital			TCGA-G2-A2ES-F33058	589D9B23-03AF-4DAB-915A-B668104C0D6C										31	19				0	939	897			Non-Papillary	BLCA			1		70D02011-67EB-420E-B48D-7CD413108950				Muscle invasive urothelial carcinoma (pT2 or above)	No		YES		Transurethral resection (TURBT)
TCGA-G2-A2ES-11A	NO	NO		Progressive Disease	85		Bladder - NOS		170.76.0	Nationwide Children's Hospital			TCGA-G2-A2ES-F33058	589D9B23-03AF-4DAB-915A-B668104C0D6C										31	19				0	939	897			Non-Papillary	BLCA			1		70D02011-67EB-420E-B48D-7CD413108950				Muscle invasive urothelial carcinoma (pT2 or above)	No		YES		Transurethral resection (TURBT)
TCGA-G2-A2EO-01A				Complete Response	69		Bladder - NOS		170.76.0	Nationwide Children's Hospital			TCGA-G2-A2EO-F33059	CEE0EE42-A6DD-451F-AD37-A702708BBD4D				Adrenal Cortical Tumor						31	19				0					Non-Papillary	BLCA			1		AFC70FFF-97ED-4DAE-B3BB-7C5746F37393				Muscle invasive urothelial carcinoma (pT2 or above)	No		YES		Transurethral resection (TURBT)
TCGA-G2-A2EO-11A				Complete Response	69		Bladder - NOS		170.76.0	Nationwide Children's Hospital			TCGA-G2-A2EO-F33059	CEE0EE42-A6DD-451F-AD37-A702708BBD4D				Adrenal Cortical Tumor						31	19				0					Non-Papillary	BLCA			1		AFC70FFF-97ED-4DAE-B3BB-7C5746F37393				Muscle invasive urothelial carcinoma (pT2 or above)	No		YES		Transurethral resection (TURBT)
TCGA-E7-A541-01A				Complete Response	66		Wall Anterior		279.54.0	Nationwide Children's Hospital			TCGA-E7-A541-F48283	FE8DFA61-675E-419D-97A4-A7EFFCB1B220										31	11				0					Papillary	BLCA	NO		1		55A09F1F-7623-4DF5-968B-F001B12D18C1		6	NO	Muscle invasive urothelial carcinoma (pT2 or above)	No		YES
TCGA-E7-A519-01A				Complete Response	72	22	Wall NOS		279.54.0	Nationwide Children's Hospital			TCGA-E7-A519-F55566	47711868-5942-4774-8B80-17B92214BBCA										31	9				0					Papillary	BLCA			1		F88B86F1-5C1E-43BD-9A45-B30BB24294A8			NO	Muscle invasive urothelial carcinoma (pT2 or above)	No		YES	Surgical resection	Other method, specify:
TCGA-FD-A3SJ-01A	YES	NO		Progressive Disease	59	20	Wall Posterior		235.62.0	Nationwide Children's Hospital	TCGA-FD-A3SJ-D33648	10D93D30-4AC6-484F-8772-54A424C9799B	TCGA-FD-A3SJ-F41499	EA0EB447-15E1-4098-B13A-7B750F872FBD								NO		31	26		275	274	0		548			Non-Papillary	BLCA		methotrexate			E2D204FC-CD55-4BF4-BB42-9F1FAC1D1BEB			YES	Muscle invasive urothelial carcinoma (pT2 or above)	No	YES	YES		Transurethral resection (TURBT)
TCGA-CF-A47T-01A				Progressive Disease	58		Bladder - NOS	Distant site	252.56.0	Nationwide Children's Hospital	TCGA-CF-A47T-D58105	9DE2F76A-A905-4792-8303-AB37F3EE90AB	TCGA-CF-A47T-F58103	B3229611-9A36-4A63-A72F-E8D08D4715EB	TCGA-CF-A47T-R58106	86C521A8-A140-4B22-BE07-20C2C73D3815				T2				31	31		149	127	0		139	139	127	Papillary	BLCA		5FU			0DCF2E1B-74E9-40B2-9B41-C4FF8B2AA4BF			NO	Muscle invasive urothelial carcinoma (pT2 or above)	No		YES	surgical resection	Other method, specify:
TCGA-XF-A8HB-01A				Complete Response	50		Bladder - NOS		367.40.0	Nationwide Children's Hospital			TCGA-XF-A8HB-F67122	1ABFFD60-268F-49C3-8BDA-922214F561B7			Focal	Lung/Bronchus	None					31	30				0					Papillary	BLCA	YES			Mother	11796AB5-C4D0-4D46-B646-1AF102F86DED			NO	Muscle invasive urothelial carcinoma (pT2 or above)	No		YES		Transurethral resection (TURBT)
TCGA-FD-A5BV-01A	NO	NO			47		Trigone		279.54.0	Nationwide Children's Hospital														31	1				0		134			Non-Papillary	BLCA					9BB5B4FC-579D-4516-996D-AFE03A89C109			NO	Muscle invasive urothelial carcinoma (pT2 or above)	No		YES		Transurethral resection (TURBT)
TCGA-GU-A762-01A				Progressive Disease	87		Wall NOS		337.47.0	Nationwide Children's Hospital			TCGA-GU-A762-F64026	97BB4ABE-E3CE-408E-8369-AED86E9E9479			Extensive							31	25				0					Non-Papillary	BLCA	YES				79305F30-BA23-4E70-983C-91999FF39C90			NO	Muscle invasive urothelial carcinoma (pT2 or above)	No		YES		Transurethral resection (TURBT)
TCGA-GC-A6I3-01A				Complete Response	90	44	Bladder - NOS		317.49.0	Nationwide Children's Hospital			TCGA-GC-A6I3-F64042	B476E76E-99F0-44A5-AC01-EE70300AF71C			Focal	NOS		T3a				31	25				0					Non-Papillary	BLCA	YES		2	Grandfather	1AB41F6D-DF54-4796-900A-B76A25A66A82			NO	Muscle invasive urothelial carcinoma (pT2 or above)	No		YES		Transurethral resection (TURBT)
TCGA-GC-A6I3-11A				Complete Response	90	44	Bladder - NOS		317.49.0	Nationwide Children's Hospital			TCGA-GC-A6I3-F64042	B476E76E-99F0-44A5-AC01-EE70300AF71C			Focal	NOS		T3a				31	25				0					Non-Papillary	BLCA	YES		2	Grandfather	1AB41F6D-DF54-4796-900A-B76A25A66A82			NO	Muscle invasive urothelial carcinoma (pT2 or above)	No		YES		Transurethral resection (TURBT)
TCGA-ZF-A9R4-01A				Complete Response	83		Bladder - NOS		391.37.0	Nationwide Children's Hospital			TCGA-ZF-A9R4-F72074	B234C776-60F1-45B9-B2F7-120144ED2256						T2				31	10				0					Non-Papillary	BLCA			0		44B83A1A-D88A-4C02-B1AD-2F54C20489A7			NO	Muscle invasive urothelial carcinoma (pT2 or above)	No		YES		Transurethral resection (TURBT)
TCGA-DK-A3X2-01A	NO	NO		Progressive Disease	85		Wall Lateral		235.62.0	Nationwide Children's Hospital			TCGA-DK-A3X2-F43279	851D0164-731E-4456-9564-90348325C329				Ovary-NOS	None Reported			YES		31	16				0		533			Papillary	BLCA	YES			Sister	5A67A670-F970-48B7-A635-455B9826B6A6			YES	Muscle invasive urothelial carcinoma (pT2 or above)	No	NO	YES		Transurethral resection (TURBT)
TCGA-ZF-AA4W-01A					56		Bladder - NOS		391.37.0	Nationwide Children's Hospital			TCGA-ZF-AA4W-F72084	1BF6A4E5-63A1-4D6F-9EEF-D711868720AF						T3				31	10				0		1679			Non-Papillary	BLCA			1		2BA4954E-8ED2-4676-ADB6-DD8CE1862BF1			NO	Muscle invasive urothelial carcinoma (pT2 or above)	No		YES		Transurethral resection (TURBT)
TCGA-FD-A6TA-01A				Complete Response	58		Wall Posterior		337.47.0	Nationwide Children's Hospital	TCGA-FD-A6TA-D68614	3AEE3F5E-6B5D-4567-B3A5-8AD855BB1CD7	TCGA-FD-A6TA-F59460	56B2AA0D-0532-499B-A488-98D9C3971A11										31	13		92	55	0					Papillary	BLCA		Cisplatin			FD46C995-D651-4A2D-9F7D-482FD3116C3D		6	NO	Muscle invasive urothelial carcinoma (pT2 or above)	No		YES	cystectomy	Other method, specify:
TCGA-S5-AA26-01A				Complete Response	46		Bladder - NOS		391.37.0	Nationwide Children's Hospital			TCGA-S5-AA26-F62637	36559D15-2C57-420E-876F-27499E04F41B										31	22				0					Papillary	BLCA	NO				090C8B15-D3DD-4967-92A0-594133D37931			NO	Muscle invasive urothelial carcinoma (pT2 or above)	No		YES	cystectomy	Other method, specify:
TCGA-DK-A6B5-01A				Complete Response	45		Wall Anterior		317.49.0	Nationwide Children's Hospital	TCGA-DK-A6B5-D48139	E15A97F1-68D6-4A22-B69E-50AD72C91B7A	TCGA-DK-A6B5-F60168	ECB32A3F-ED08-47A8-BE70-72FE37EA3205				Lung/Bronchus	None			NO		31	30		348	248	0					Non-Papillary	BLCA		Gemcitabine		Father	AFF2C466-7000-423B-A35F-3DF0F92177E0			YES	Muscle invasive urothelial carcinoma (pT2 or above)	No	YES	YES		Transurethral resection (TURBT)
TCGA-E5-A4TZ-01A	NO	YES			64		Wall NOS	Primary Tumor Field	317.49.0	Nationwide Children's Hospital	TCGA-E5-A4TZ-D46814	157CE8C2-724C-41E7-B869-6415366AFD56			TCGA-E5-A4TZ-R46815	51F15C75-8625-4169-B917-279CD349464B		Liver-Primary-NOS				NO		31	19		421	351	0		435	448	435	Papillary	BLCA		cisplatin		Father	CBED9658-2A98-43B9-9367-6C29A2E109DE			YES	Muscle invasive urothelial carcinoma (pT2 or above)	Yes	YES	YES		Transurethral resection (TURBT)
TCGA-FD-A3NA-01A				Complete Response	60	21	Wall Posterior		207.68.0	Nationwide Children's Hospital			TCGA-FD-A3NA-F38280	854501D5-B152-479F-A281-99A9E04E6656					printing chemicals and ink					31	13				0					Non-Papillary	BLCA					390FB670-AF2A-459D-A490-D505306482B3		7		Muscle invasive urothelial carcinoma (pT2 or above)	No		YES	CT and cystoscopy	Other method, specify:
TCGA-DK-AA6R-01A	NO	NO		Stable Disease	68		Bladder - NOS		433.35.0	Nationwide Children's Hospital	TCGA-DK-AA6R-D69752	C2AD34E8-BC09-455E-ADB8-C2AB3537251F	TCGA-DK-AA6R-F71283	AED976FA-4EBA-4C07-A0C6-F04FDF2981C0					Banker			NO		31	24		204	125	0		4907			Non-Papillary	BLCA		Cisplatin			CECCB547-7A28-4FDB-9E82-AFC69B32541B			YES	Muscle invasive urothelial carcinoma (pT2 or above)	No	YES	YES		Transurethral resection (TURBT)
TCGA-K4-A54R-01A				Complete Response	59		Dome		279.54.0	Nationwide Children's Hospital			TCGA-K4-A54R-F63962	2EA54879-2D6E-4FF6-9380-0BD69D80A2FC										31	21				0					Papillary	BLCA					9E769FF8-8450-4331-9D27-83E01D952CEA		7	NO	Muscle invasive urothelial carcinoma (pT2 or above)	No		YES		Transurethral resection (TURBT)
TCGA-K4-A54R-11A				Complete Response	59		Dome		279.54.0	Nationwide Children's Hospital			TCGA-K4-A54R-F63962	2EA54879-2D6E-4FF6-9380-0BD69D80A2FC										31	21				0					Papillary	BLCA					9E769FF8-8450-4331-9D27-83E01D952CEA		7	NO	Muscle invasive urothelial carcinoma (pT2 or above)	No		YES		Transurethral resection (TURBT)
TCGA-XF-A9T8-01A					64	16	Bladder - NOS		401.36.0	Nationwide Children's Hospital							Focal							31	5				0					Non-Papillary	BLCA	YES				22B5D98C-89D6-453D-BE6A-E065D1FEE22A		6	NO	Muscle invasive urothelial carcinoma (pT2 or above)	No		YES		Transurethral resection (TURBT)
TCGA-XF-AAMX-01A					87		Bladder - NOS		433.35.0	Nationwide Children's Hospital														31	14				0					Non-Papillary	BLCA	NO				6DD64175-2817-4294-8754-70C294630FCD			NO	Muscle invasive urothelial carcinoma (pT2 or above)	No		YES		Transurethral resection (TURBT)
TCGA-XF-A9SK-01A	NO	NO			65	22	Bladder - NOS		433.35.0	Nationwide Children's Hospital	TCGA-XF-A9SK-D59548	C5CAB0B3-D160-40EC-B953-DC062772B140					Focal	Breast-Fem	None			NO		31	25		304	142	0		382			Non-Papillary	BLCA	YES	Platinol		Mother	DFF343C4-92F9-4D1A-917C-89267EA8AF36			YES	Muscle invasive urothelial carcinoma (pT2 or above)	No	YES	YES		Transurethral resection (TURBT)
TCGA-BT-A20P-01A					81				128.74.0	Nationwide Children's Hospital			TCGA-BT-A20P-F44822	A14C5A0A-081E-4EBA-B0AC-0D16E875E24A						T3a				31	27				0					Non-Papillary	BLCA					A6618DBE-C517-4AC2-B914-81ED59AF9284				Muscle invasive urothelial carcinoma (pT2 or above)	No		YES		Transurethral resection (TURBT)
TCGA-BT-A20P-11A					81				128.74.0	Nationwide Children's Hospital			TCGA-BT-A20P-F44822	A14C5A0A-081E-4EBA-B0AC-0D16E875E24A						T3a				31	27				0					Non-Papillary	BLCA					A6618DBE-C517-4AC2-B914-81ED59AF9284				Muscle invasive urothelial carcinoma (pT2 or above)	No		YES		Transurethral resection (TURBT)
TCGA-ZF-A9RC-01A				Complete Response	77		Bladder - NOS		391.37.0	Nationwide Children's Hospital			TCGA-ZF-A9RC-F72077	61631754-8C78-4E57-A3CF-7D51517D8A78						T2				31	10				0					Non-Papillary	BLCA			0		B649A9E4-4BEA-4E38-A0DB-82196B15D662		7	NO	Muscle invasive urothelial carcinoma (pT2 or above)	No		YES		Transurethral resection (TURBT)
TCGA-GU-A766-01A				Progressive Disease	62		Wall NOS		328.47.0	Nationwide Children's Hospital			TCGA-GU-A766-F64029	23643D11-A55B-46C7-8AC6-DE3CB7706FAF				Lung/Bronchus	ALUMINUM					31	25				0					Non-Papillary	BLCA	NO			Brother	5D0051BC-B8AD-4519-A399-6DBE0830DAE7			NO	Muscle invasive urothelial carcinoma (pT2 or above)	No		YES		Transurethral resection (TURBT)
TCGA-XF-AAMH-01A	NO	NO			80	51	Bladder - NOS		433.35.0	Nationwide Children's Hospital							Focal							31	9				0		313			Non-Papillary	BLCA	YES				09CC41F5-B87E-47E9-8110-7534A037FB64			YES	Muscle invasive urothelial carcinoma (pT2 or above)	No		YES		Transurethral resection (TURBT)
TCGA-XF-AAMF-01A	YES	NO			68	23	Bladder - NOS		433.35.0	Nationwide Children's Hospital	TCGA-XF-AAMF-D62165	B24DCE72-D14C-46B8-BDA3-F31C0BFC76E0						Lung/Bronchus						31	12		274	161	0		157			Non-Papillary	BLCA	NO	Carboplatin		Father	A597898B-51D6-4D8C-996D-4AA7A1362B9A		6	NO	Muscle invasive urothelial carcinoma (pT2 or above)	No		YES		Transurethral resection (TURBT)
TCGA-XF-A8HD-01A				Complete Response	77	43	Bladder - NOS		367.40.0	Nationwide Children's Hospital			TCGA-XF-A8HD-F67121	253FEBBF-AA1B-479F-BF27-DCCC87CB3254			Extensive		none	T2				31	30				0					Non-Papillary	BLCA	YES				8D38DEE7-8A05-464D-808A-52A2B060702C		6	NO	Muscle invasive urothelial carcinoma (pT2 or above)	No		YES		Transurethral resection (TURBT)
TCGA-BT-A3PJ-01A				Complete Response	76		Wall Lateral		223.61.0	Nationwide Children's Hospital	TCGA-BT-A3PJ-D33532	6FBBE6F8-44E3-44DA-870D-E15A2A41C7ED	TCGA-BT-A3PJ-F44609	1181B2DA-E0E1-4C81-AE59-4F6E39E3E893										31	24			68	0					Papillary	BLCA	NO	Carboplatin			61CF3529-DE2E-4F84-80FC-59AC031649B0		7	NO	Muscle invasive urothelial carcinoma (pT2 or above)	No		YES		Transurethral resection (TURBT)
TCGA-UY-A8OB-01A				Complete Response	63		Bladder - NOS		433.35.0	Nationwide Children's Hospital	TCGA-UY-A8OB-D71221	75DB2664-316D-409E-BF69-FB0D747D9638	TCGA-UY-A8OB-F70403	AD800F14-A51E-4832-ADCC-6405E026D5FF										31	11				0					Non-Papillary	BLCA		Cisplatin			45F2057A-4860-44E5-A74D-80B819A69584				Muscle invasive urothelial carcinoma (pT2 or above)	No		YES		Transurethral resection (TURBT)
TCGA-UY-A8OB-11A				Complete Response	63		Bladder - NOS		433.35.0	Nationwide Children's Hospital	TCGA-UY-A8OB-D71221	75DB2664-316D-409E-BF69-FB0D747D9638	TCGA-UY-A8OB-F70403	AD800F14-A51E-4832-ADCC-6405E026D5FF										31	11				0					Non-Papillary	BLCA		Cisplatin			45F2057A-4860-44E5-A74D-80B819A69584				Muscle invasive urothelial carcinoma (pT2 or above)	No		YES		Transurethral resection (TURBT)
TCGA-GV-A3QF-01A				Progressive Disease	79	17	Wall Anterior		235.62.0	Nationwide Children's Hospital	TCGA-GV-A3QF-D34429	9B75FBD1-AA78-46F4-A764-2940950BAF52	TCGA-GV-A3QF-F46791	41DF5C23-3790-4BE1-89EB-3AF110EC9CF7			Extensive							31	9		261	197	0					Papillary	BLCA	YES	Gemcitabine			28369811-3A6A-468B-A8D8-12F022596FF3		7	NO	Muscle invasive urothelial carcinoma (pT2 or above)	No		YES		Transurethral resection (TURBT)
TCGA-FD-A6TG-01A				Progressive Disease	73		Wall Posterior		328.47.0	Nationwide Children's Hospital			TCGA-FD-A6TG-F52735	7476E8DA-CDD2-4254-BF17-63FB39FE1E74						T2				31	5				0					Non-Papillary	BLCA					C983D5A8-18A5-4A61-9446-ABC677FF56B1		6	NO	Muscle invasive urothelial carcinoma (pT2 or above)	No		YES		Endoscopic Biopsy
TCGA-ZF-AA5N-01A					62	18	Wall NOS		433.35.0	Nationwide Children's Hospital								Lung/Bronchus	nil to note	T2				31	7				0					Non-Papillary	BLCA			1	Grandmother	526C9F01-B849-4BD9-858B-A058419C5403			NO	Muscle invasive urothelial carcinoma (pT2 or above)	No		YES		Transurethral resection (TURBT)
TCGA-2F-A9KW-01A	NO	YES		Progressive Disease	67		Bladder - NOS		391.37.0	Nationwide Children's Hospital			TCGA-2F-A9KW-F65557	D878087C-7DDB-4219-B11E-7D4CA1D7A0A1						T2				31	25				0		85			Non-Papillary	BLCA					A1DB0DBD-91F1-4D06-B2CE-8B58BDE91A95			NO	Muscle invasive urothelial carcinoma (pT2 or above)	No		YES		Transurethral resection (TURBT)
TCGA-DK-A3X1-01A				Complete Response	78		Dome		235.62.0	Nationwide Children's Hospital			TCGA-DK-A3X1-F43278	4A80D4D2-D0A3-420C-8210-8CA787352BDF				Lung/Bronchus	None reported			NO		31	16				0					Non-Papillary	BLCA				Father	92400887-2855-4FC1-82FB-1A8580907A6E			YES	Muscle invasive urothelial carcinoma (pT2 or above)	No	YES	YES		Endoscopic Biopsy
TCGA-CU-A3YL-01A	NO	NO		Complete Response	67		Bladder - NOS		235.62.0	Nationwide Children's Hospital	TCGA-CU-A3YL-D35301	9EE4E1B8-45DB-43B7-BE7B-42EE9CF40FD7	TCGA-CU-A3YL-F47132	E40FBFEC-B5AB-4796-9DD4-3F99C34CB104										31	22		224	155	0	394	372			Papillary	BLCA		Cisplatin			80CB192C-7991-4ED4-ABAC-785EE0211D65			NO	Muscle invasive urothelial carcinoma (pT2 or above)	No		YES		Transurethral resection (TURBT)
TCGA-GV-A3JX-01A				Complete Response	59		Wall Posterior		199.70.0	Nationwide Children's Hospital			TCGA-GV-A3JX-F41961	DC88B636-05A5-4833-9B86-1FF4ADACEF13			Focal							31	8				0					Non-Papillary	BLCA	YES				917E5260-9BBE-4534-9505-6FF4E8983279				Muscle invasive urothelial carcinoma (pT2 or above)	No		YES	cystectomy	Other method, specify:
TCGA-XF-AAMR-01A				Complete Response	48		Bladder - NOS		433.35.0	Nationwide Children's Hospital	TCGA-XF-AAMR-D62177	9D981374-EAE9-42D6-A165-E82DAB559C5C	TCGA-XF-AAMR-F67206	D9AA13F0-586B-414C-9C53-79FB5E42C245										31	31		192	119	0					Non-Papillary	BLCA	NO	Gemcitabine			4AEE4DBB-0C9A-4FC3-A9F4-0B1C5AD4A101		6	NO	Muscle invasive urothelial carcinoma (pT2 or above)	No		YES		Transurethral resection (TURBT)
TCGA-ZF-A9RE-01A					78		Bladder - NOS		391.37.0	Nationwide Children's Hospital										T2				31	15				0					Papillary	BLCA			1		AAB268D0-8D9A-4BE6-896C-CFF70E02041F			NO	Muscle invasive urothelial carcinoma (pT2 or above)	No		YES		Transurethral resection (TURBT)
TCGA-XF-A9T0-01A				Complete Response	68		Bladder - NOS		401.36.0	Nationwide Children's Hospital			TCGA-XF-A9T0-F67200	36DDE9B0-8073-451C-AE7E-F35B2B462DE1				Breast-Fem						31	31				0					Non-Papillary	BLCA	NO			Mother	683C2D8B-2863-47FD-A304-5AEC2F4BF27C		7	NO	Muscle invasive urothelial carcinoma (pT2 or above)	No		YES		Transurethral resection (TURBT)
TCGA-FD-A5BT-01A					84		Wall Lateral		279.54.0	Nationwide Children's Hospital												NO		31	1				0					Non-Papillary	BLCA					E37CEB69-0F6D-4D63-ABB9-ABF7D59B18D6			YES	Muscle invasive urothelial carcinoma (pT2 or above)	No	YES	YES		Transurethral resection (TURBT)
TCGA-G2-A2EJ-01A				Progressive Disease	56	27	Bladder - NOS		170.76.0	Nationwide Children's Hospital	TCGA-G2-A2EJ-D33051	C1846A1C-F3C8-4FEF-B4AC-ABEF8DD94EBE	TCGA-G2-A2EJ-F33002	0F8A1EF9-2D28-4D0A-AB0E-9C1D5E1EDB74						T2a				31	18		38	38	0					Non-Papillary	BLCA		Ifosfamide	1		D23D2C50-C177-450C-829B-0037C92AA966				Muscle invasive urothelial carcinoma (pT2 or above)	No		YES		Transurethral resection (TURBT)
TCGA-BT-A42B-01A				Progressive Disease	59		Wall Lateral		249.60.0	Nationwide Children's Hospital	TCGA-BT-A42B-D42493	4ADB46D8-DD6A-4ADB-B16E-54DCC4EE1E69	TCGA-BT-A42B-F57819	C9B4F41D-86BA-4655-ADFD-B9E361EF5F7B			Focal			T3b				31	27		190	121	0					Papillary	BLCA	YES	Taxol			9CA18977-41FE-4BB5-BD82-E55EBAC01E86			NO	Muscle invasive urothelial carcinoma (pT2 or above)	No		YES		Transurethral resection (TURBT)
TCGA-BT-A20V-01A					59		Wall NOS		128.74.0	Nationwide Children's Hospital			TCGA-BT-A20V-F44890	D11B1B4C-B2C6-4A80-ACE9-07F40A7424EB						T4a				31	28				0					Non-Papillary	BLCA					2FF50AF9-74FE-4B55-A8A7-298AD44F5372				Muscle invasive urothelial carcinoma (pT2 or above)	No		YES	cystoscopy	Other method, specify:
TCGA-BT-A20V-11A					59		Wall NOS		128.74.0	Nationwide Children's Hospital			TCGA-BT-A20V-F44890	D11B1B4C-B2C6-4A80-ACE9-07F40A7424EB						T4a				31	28				0					Non-Papillary	BLCA					2FF50AF9-74FE-4B55-A8A7-298AD44F5372				Muscle invasive urothelial carcinoma (pT2 or above)	No		YES	cystoscopy	Other method, specify:
TCGA-FD-A3B4-01A				Progressive Disease	55	25	Wall Lateral		192.68.0	Nationwide Children's Hospital	TCGA-FD-A3B4-D35162	335EC112-7819-4AB3-9F92-8D4B664F4300	TCGA-FD-A3B4-F35154	53DCBB39-EDD7-4A0F-80AF-75C52E30C16E				Breast-Fem		T2				31	19		157	115	0					Non-Papillary	BLCA		cisplatin			F6D2B2F9-B3B4-431B-A3F2-AC7BFDC451FE				Muscle invasive urothelial carcinoma (pT2 or above)	No		YES		Transurethral resection (TURBT)
TCGA-DK-A1A5-01A				Complete Response	79	38	Wall Posterior		113.82.0	Nationwide Children's Hospital			TCGA-DK-A1A5-F21676	C55E26C9-D12E-4F85-8575-99241E159EA8				Melanoma	None					31	15				0					Non-Papillary	BLCA			1	Sister	3ADDE6D6-4486-4C8D-8FE7-C658F99BE26B	Scheduled Follow-up Submission			Muscle invasive urothelial carcinoma (pT2 or above)	No		YES		Transurethral resection (TURBT)
TCGA-4Z-AA7W-01A				Progressive Disease	55		Bladder - NOS		401.36.0	Nationwide Children's Hospital			TCGA-4Z-AA7W-F68133	268E6FE0-5784-4B0D-B242-DB9F7F80AB6B						T2a				31	13				0					Non-Papillary	BLCA					308F238B-9B7B-4E5B-B034-DF5621264C45				Muscle invasive urothelial carcinoma (pT2 or above)	No		YES		Transurethral resection (TURBT)
TCGA-GC-A3RC-01A				Complete Response	59		Wall NOS		235.62.0	Nationwide Children's Hospital			TCGA-GC-A3RC-F48778	288A97E4-5583-4C35-9A7A-93B07544153A						T2b				31	20				0					Non-Papillary	BLCA			1		528D2D10-728D-4ED3-B804-E79875EC871B			NO	Muscle invasive urothelial carcinoma (pT2 or above)	No		YES		Transurethral resection (TURBT)
TCGA-K4-A83P-01A				Progressive Disease	77	15	Bladder - NOS		356.42.0	Nationwide Children's Hospital	TCGA-K4-A83P-D70495	D954A0C1-B175-485D-837F-4B0E004DB01A	TCGA-K4-A83P-F70488	EB4049F9-41EA-444E-9189-70A6B22B716A			Extensive							31	18				0		89			Non-Papillary	BLCA	YES	gemcitabine			F7BC0D3F-910C-49F7-A6F8-B52868CD318C			NO	Muscle invasive urothelial carcinoma (pT2 or above)	No		YES
TCGA-K4-A83P-11A				Progressive Disease	77	15	Bladder - NOS		356.42.0	Nationwide Children's Hospital	TCGA-K4-A83P-D70495	D954A0C1-B175-485D-837F-4B0E004DB01A	TCGA-K4-A83P-F70488	EB4049F9-41EA-444E-9189-70A6B22B716A			Extensive							31	18				0		89			Non-Papillary	BLCA	YES	gemcitabine			F7BC0D3F-910C-49F7-A6F8-B52868CD318C			NO	Muscle invasive urothelial carcinoma (pT2 or above)	No		YES
TCGA-E7-A5KF-01A					67	42	Wall NOS		294.53.0	Nationwide Children's Hospital			TCGA-E7-A5KF-F52004	9B42F49B-D21B-4A57-9C2C-FB850A20A30B				Bladder						31	9				0					Non-Papillary	BLCA	NO			Father	F9D7147E-37BD-4303-928A-83B4A1603067			NO	Muscle invasive urothelial carcinoma (pT2 or above)	No		YES		Endoscopic Biopsy
TCGA-GV-A3JZ-01A				Stable Disease	55		Bladder - NOS		207.68.0	Nationwide Children's Hospital	TCGA-GV-A3JZ-D41963	65B99415-8F16-4D70-A4AE-11936DC426D0	TCGA-GV-A3JZ-F41962	CBACFBD0-119B-4BE9-BA73-0735EB788FCA			Focal		None		Chemotherapy			31	8		589	529	0					Non-Papillary	BLCA	YES				10D9477F-C3D7-4E3D-81D1-6613E654BC58				Muscle invasive urothelial carcinoma (pT2 or above)	No		YES		Endoscopic Biopsy
TCGA-FD-A6TD-01A				Progressive Disease	77		Wall Posterior		337.47.0	Nationwide Children's Hospital			TCGA-FD-A6TD-F59462	C8C2FDAF-638C-4A99-855C-B36C93450A7A						T1				31	13				0					Non-Papillary	BLCA					EB776286-FC11-48B3-8D1E-259A11521ABC		7	YES	Muscle invasive urothelial carcinoma (pT2 or above)	No		YES		Transurethral resection (TURBT)
TCGA-K4-A4AB-01B				Partial Response	76		Wall Posterior		294.53.0	Nationwide Children's Hospital			TCGA-K4-A4AB-F63957	3D0AF9BC-5257-40DF-8D76-D0804D0C40CA										31	21				0					Non-Papillary	BLCA					8D057D9D-DCC2-4B2D-806B-A03755F75622		6	NO	Muscle invasive urothelial carcinoma (pT2 or above)	No		YES		Transurethral resection (TURBT)
TCGA-S5-A6DX-01A				Partial Response	83	13	Wall Posterior		317.49.0	Nationwide Children's Hospital			TCGA-S5-A6DX-F62636	6212B16C-3636-40C0-93B5-58BA8428CC46						T4a				31	22				0					Non-Papillary	BLCA	NO				A91A8596-1182-4224-BD97-B629B85C4D22		5	NO	Muscle invasive urothelial carcinoma (pT2 or above)	No		YES		Transurethral resection (TURBT)
TCGA-R3-A69X-01A					70	22	Wall Posterior		309.51.0	Nationwide Children's Hospital										T3a				31	17				0					Non-Papillary	BLCA					3EF8D695-2856-4ED5-B368-63A05E146C75		7	NO	Muscle invasive urothelial carcinoma (pT2 or above)	No		YES		Transurethral resection (TURBT)
TCGA-FD-A3SO-01A	NO	NO		Progressive Disease	68	11	Wall Lateral		235.62.0	Nationwide Children's Hospital	TCGA-FD-A3SO-D33762	AD1913FA-7D64-48EC-8466-E69C289C73EA	TCGA-FD-A3SO-F41554	3234CD07-675D-4D66-A6DF-5BC1D5E1FF46				Colon						31	20		141	66	0		143			Non-Papillary	BLCA	YES	cisplatin		Mother	FEAEFEDA-9032-420F-87DE-8702BDD21CB4			NO	Muscle invasive urothelial carcinoma (pT2 or above)	No		YES		Transurethral resection (TURBT)
TCGA-4Z-AA82-01A				Progressive Disease	59		Bladder - NOS		401.36.0	Nationwide Children's Hospital			TCGA-4Z-AA82-F67028	B0412521-1949-4001-8163-F42A54062259						T2				31	29				0					Non-Papillary	BLCA	NO				30E64964-0A57-4A20-BB89-CD372DFED7FA			NO	Muscle invasive urothelial carcinoma (pT2 or above)	No		YES		Transurethral resection (TURBT)
TCGA-XF-AAMT-01A					75	15	Bladder - NOS		433.35.0	Nationwide Children's Hospital							Focal	Leukemia-NOS						31	13				0					Non-Papillary	BLCA	YES			Child	0EB11AE5-453A-4747-8324-DA4F91C9EB9F			NO	Muscle invasive urothelial carcinoma (pT2 or above)	No		YES		Transurethral resection (TURBT)
TCGA-XF-A8HG-01A	YES	NO			69	25	Bladder - NOS		367.40.0	Nationwide Children's Hospital							Focal	Lymphoma		T2				31	5				0		398			Non-Papillary	BLCA	YES			Child	A02C26EF-F192-4B3C-9FDB-5DBBBA38E382		5	NO	Muscle invasive urothelial carcinoma (pT2 or above)	No		YES		Transurethral resection (TURBT)
TCGA-FJ-A3Z9-01A				Complete Response	72	20	Wall Lateral		279.54.0	Nationwide Children's Hospital	TCGA-FJ-A3Z9-D39902	62362BC9-BED1-4D5D-A0B2-92104A2AA5BB	TCGA-FJ-A3Z9-F55150	CD52CDE7-11C1-4692-A322-9E62A6C88DD6					Oil	T3				31	30		89	46	0					Papillary	BLCA	NO	Cisplatin	4		A87DED3E-485E-444B-95E5-59F7E9316B5D			NO	Muscle invasive urothelial carcinoma (pT2 or above)	No		YES		Transurethral resection (TURBT)
TCGA-FJ-A3Z7-01A				Complete Response	76		Wall Posterior		249.60.0	Nationwide Children's Hospital	TCGA-FJ-A3Z7-D35227	7DBE2237-5295-4C81-ABB9-B097799A7E3B	TCGA-FJ-A3Z7-F55154	6F14636F-9B5F-48B3-9586-058DFD60B5BC								YES		31	30		70	70	0					Non-Papillary	BLCA	NO	Gemcitabine	0		B78CAB8D-C034-4E8E-A7F9-1E7166C600D9			YES	Muscle invasive urothelial carcinoma (pT2 or above)	Yes	YES	YES	Radical Cystectomy w/Nodal Dissection	Other method, specify:
TCGA-K4-A3WU-01B					87		Bladder - NOS		249.60.0	Nationwide Children's Hospital			TCGA-K4-A3WU-F55389	DB546441-45DA-4092-BE7C-8CE3C8634A03				NOS		TX				31	6				0					Non-Papillary	BLCA	YES			Sister	B81C0E9A-7E10-4BC4-97E7-FAE093D96670		6	NO	Muscle invasive urothelial carcinoma (pT2 or above)	No		YES		Transurethral resection (TURBT)
TCGA-4Z-AA7O-01A				Complete Response	64		Wall Lateral		401.36.0	Nationwide Children's Hospital			TCGA-4Z-AA7O-F67088	7343C6B0-2A7B-4377-BA76-22E54828A52C										31	30				0					Papillary	BLCA					C84A89FD-C4E1-4AB8-9A0C-D263F78E462C			NO	Muscle invasive urothelial carcinoma (pT2 or above)	No		YES		Endoscopic Biopsy
TCGA-GU-A767-01A					81		Wall NOS		328.47.0	Nationwide Children's Hospital							Focal							31	19				0					Papillary	BLCA	YES				56265A5F-8DA2-49C9-9FA3-28B266DD0ED9			NO	Muscle invasive urothelial carcinoma (pT2 or above)	No		YES		Transurethral resection (TURBT)
TCGA-XF-A9SX-01A					63	24	Bladder - NOS		401.36.0	Nationwide Children's Hospital	TCGA-XF-A9SX-D61325	2B62B01D-0739-459F-A8CF-09AB969D0727					Focal	Esophagus						31	5		348	136	0		475			Non-Papillary	BLCA	YES	Platinum		Father	1981AC85-0161-45AB-8857-52C87B7B1608			NO	Muscle invasive urothelial carcinoma (pT2 or above)	No		YES		Endoscopic Biopsy
TCGA-K4-A3WV-01A				Complete Response	77	20	Bladder - NOS		235.62.0	Nationwide Children's Hospital			TCGA-K4-A3WV-F55387	C8BD8218-6910-44F7-8502-6BC86FA7A055										31	6				0					Non-Papillary	BLCA					ADE631AF-9AC4-4D90-AAA3-2AF4A69F9917			NO	Muscle invasive urothelial carcinoma (pT2 or above)	No		YES	ultrasound	Other method, specify:
TCGA-K4-A3WV-11A				Complete Response	77	20	Bladder - NOS		235.62.0	Nationwide Children's Hospital			TCGA-K4-A3WV-F55387	C8BD8218-6910-44F7-8502-6BC86FA7A055										31	6				0					Non-Papillary	BLCA					ADE631AF-9AC4-4D90-AAA3-2AF4A69F9917			NO	Muscle invasive urothelial carcinoma (pT2 or above)	No		YES	ultrasound	Other method, specify:
TCGA-FD-A62N-01A				Complete Response	69		Wall Lateral		309.51.0	Nationwide Children's Hospital			TCGA-FD-A62N-F59364	EA13FC65-8316-4CFF-BA98-8F61372B1011										31	9				0					Non-Papillary	BLCA	NO				9AA66794-CE0D-406F-B4F7-A5C4AEA1EF10			NO	Muscle invasive urothelial carcinoma (pT2 or above)	No		YES		Transurethral resection (TURBT)
TCGA-ZF-AA58-01A				Complete Response	61	18	Bladder - NOS		433.35.0	Nationwide Children's Hospital	TCGA-ZF-AA58-D72103	907B197A-9F12-421F-986E-019634FFD53B	TCGA-ZF-AA58-F72101	A528F8FC-844D-45C2-AD6F-E4EAAF81B617				Bladder	nil to note	T2				31	13			166	0					Non-Papillary	BLCA		Cisplatin	1	Father	160FA548-D4CE-4A9A-91EA-A73F9FE6F26B			NO	Muscle invasive urothelial carcinoma (pT2 or above)	No		YES		Transurethral resection (TURBT)
TCGA-DK-A3IL-01A					79	15	Wall Posterior		199.70.0	Nationwide Children's Hospital			TCGA-DK-A3IL-F38691	A0FECEA1-3362-465E-88CC-D08D30F88EC0										31	19				0					Non-Papillary	BLCA	NO				79FF61EE-DA63-466D-AD30-4EC3802E0E09				Muscle invasive urothelial carcinoma (pT2 or above)	No		YES		Transurethral resection (TURBT)
TCGA-XF-A9SZ-01A					79		Bladder - NOS		401.36.0	Nationwide Children's Hospital	TCGA-XF-A9SZ-D61363	4AF3BF48-56AA-4F54-B844-FEE9CA96906F					Focal	Leukemia-NOS						31	27		169	97	0		854			Non-Papillary	BLCA	YES	Cisplatin		Sister	21A19461-3E16-4A51-8EE8-8E865D080A04			NO	Muscle invasive urothelial carcinoma (pT2 or above)	No		YES		Transurethral resection (TURBT)
TCGA-FD-A62S-01A				Progressive Disease	60		Wall Posterior		309.51.0	Nationwide Children's Hospital	TCGA-FD-A62S-D59248	7810A477-A6E8-4F7D-9010-A459ACF20768	TCGA-FD-A62S-F59238	F23A907C-569E-4AF6-9926-B8BA0A93519B										31	6		292	243	0					Non-Papillary	BLCA		Carboplatin			822C0617-661E-4BC2-BCA1-E23C9C654B6E			NO	Muscle invasive urothelial carcinoma (pT2 or above)	No		YES		Transurethral resection (TURBT)
TCGA-XF-AAN1-01A	NO	NO			75	19	Bladder - NOS		433.35.0	Nationwide Children's Hospital	TCGA-XF-AAN1-D62348	31A09893-A09C-4BE3-A64A-11D2D283BACC						Gastric				NO		31	16		0	0	0		650			Papillary	BLCA	NO	BCG		Child	45EABB87-F15E-4CC0-B3E7-43794A386509			YES	Muscle invasive urothelial carcinoma (pT2 or above)	No	YES	YES		Transurethral resection (TURBT)
TCGA-E7-A678-01A				Complete Response	55	31	Wall NOS		309.51.0	Nationwide Children's Hospital			TCGA-E7-A678-F57098	58F297A5-4A67-411E-82E8-0990820F2B78			Focal							31	3				0					Non-Papillary	BLCA	YES				16EE6CBA-8A94-457A-A09D-A17C98ADE0C6			NO	Muscle invasive urothelial carcinoma (pT2 or above)	No		YES		Endoscopic Biopsy
TCGA-FJ-A3ZE-01A				Progressive Disease	65	40	Wall Posterior	Regional site	249.60.0	Nationwide Children's Hospital			TCGA-FJ-A3ZE-F55156	2CA8B3DE-6926-4C3D-94C2-52E27EE067D6	TCGA-FJ-A3ZE-R56453	023BA78F-C50F-4E6A-ABB2-9F1C9BFA1B47			Agent Orange, Vietnam	T2				31	30				0		152	99	56	Non-Papillary	BLCA			1		B317C227-BB1C-4BE4-A00A-FBC28991C90F			NO	Muscle invasive urothelial carcinoma (pT2 or above)	No		YES		Transurethral resection (TURBT)
TCGA-ZF-A9R9-01A	NO	NO			58	16	Bladder - NOS		391.37.0	Nationwide Children's Hospital									nil	T2				31	14				0		852			Non-Papillary	BLCA	NO		0		E96316EF-1CA3-4883-8AED-D810BFE1A562			NO	Muscle invasive urothelial carcinoma (pT2 or above)	No		YES		Transurethral resection (TURBT)
TCGA-GC-A3WC-01A				Complete Response	80	23	Bladder - NOS		235.62.0	Nationwide Children's Hospital			TCGA-GC-A3WC-F48775	B1D5AE3D-0FDF-429F-8845-C987F27409A2				Multiple Myeloma	None					31	20				0					Non-Papillary	BLCA				Brother	D06DBA9A-8158-4910-AC02-6EA30A536D5D			NO	Muscle invasive urothelial carcinoma (pT2 or above)	No		YES		Endoscopic Biopsy
TCGA-GC-A3WC-11A				Complete Response	80	23	Bladder - NOS		235.62.0	Nationwide Children's Hospital			TCGA-GC-A3WC-F48775	B1D5AE3D-0FDF-429F-8845-C987F27409A2				Multiple Myeloma	None					31	20				0					Non-Papillary	BLCA				Brother	D06DBA9A-8158-4910-AC02-6EA30A536D5D			NO	Muscle invasive urothelial carcinoma (pT2 or above)	No		YES		Endoscopic Biopsy
TCGA-E7-A97Q-01A				Stable Disease	60	21	Bladder - NOS		391.37.0	Nationwide Children's Hospital			TCGA-E7-A97Q-F70372	723E7BED-B914-445A-9CA7-4E4EEBA6145A			Extensive							31	18				0					Non-Papillary	BLCA	YES				8AD61CD3-19B8-45AF-A103-CB2CE7BAD049			NO	Muscle invasive urothelial carcinoma (pT2 or above)	No		YES		Transurethral resection (TURBT)
TCGA-XF-A9SI-01A				Complete Response	73		Bladder - NOS		401.36.0	Nationwide Children's Hospital			TCGA-XF-A9SI-F67727	A945C921-5468-4555-92BA-D518AE266599			Focal							31	10				0					Papillary	BLCA	YES				76A51D10-BBEF-4B2C-97E3-9853D119F49F			NO	Muscle invasive urothelial carcinoma (pT2 or above)	No		YES		Transurethral resection (TURBT)
TCGA-XF-AAN8-01A					74	15	Bladder - NOS		433.35.0	Nationwide Children's Hospital												YES		31	21				0					Non-Papillary	BLCA	NO				54D2E345-9A5D-4296-ABEC-D973FCCB05C7			YES	Muscle invasive urothelial carcinoma (pT2 or above)	No	YES	YES		Transurethral resection (TURBT)
TCGA-DK-A1A3-01A					60	14	Trigone		113.82.0	Nationwide Children's Hospital			TCGA-DK-A1A3-F70501	32B299C4-C7D6-4882-8E84-59B14E103A94					None					31	18				0						BLCA	YES		0		238A9D66-6C9B-49D4-B1D1-F79E1B92737F	Scheduled Follow-up Submission			Muscle invasive urothelial carcinoma (pT2 or above)	No		YES		Transurethral resection (TURBT)
TCGA-DK-A3IK-01A					87		Wall Lateral		207.68.0	Nationwide Children's Hospital			TCGA-DK-A3IK-F38628	D5BE0139-18CC-4FC0-9006-93167B9E1240										31	19				0					Papillary	BLCA	YES				4EE7246F-A8CC-4360-AEE1-916367862E73				Muscle invasive urothelial carcinoma (pT2 or above)	No		YES		Endoscopic Biopsy
TCGA-ZF-A9RN-01A	YES				67		Bladder - NOS		433.35.0	Nationwide Children's Hospital									disinfectant	T3b				31	15				0		516			Non-Papillary	BLCA			1		6AECDE7B-6B8A-41A4-866A-681EBF46AC6F				Muscle invasive urothelial carcinoma (pT2 or above)	No		YES		Transurethral resection (TURBT)
TCGA-4Z-AA7N-01A					65		Bladder - NOS	Regional site	401.36.0	Nationwide Children's Hospital			TCGA-4Z-AA7N-F67025	C2BB95A4-9BEA-4D28-B5F9-C68EFF22869E	TCGA-4Z-AA7N-R68770	86160CED-66C6-48DB-9027-3D412A0B8B9E				T2				31	29				0					Non-Papillary	BLCA					256B8482-A9EE-4B10-9735-6676A7F3FAE7				Muscle invasive urothelial carcinoma (pT2 or above)	No		YES		Transurethral resection (TURBT)
TCGA-DK-A6B2-01A	YES	NO		Progressive Disease	70	14	Wall Posterior		309.51.0	Nationwide Children's Hospital	TCGA-DK-A6B2-D48134	8854B40F-584C-4AF1-8488-7BA61B50B207	TCGA-DK-A6B2-F60145	9D2A914B-764F-4CE7-B9AF-412D78C938F6				Breast-Fem						31	29		370	283	0		268			Non-Papillary	BLCA	YES	Gemcitabine		Mother	E828AED9-32B0-4B08-8D92-040DBB7BC530			NO	Muscle invasive urothelial carcinoma (pT2 or above)	No		YES		Transurethral resection (TURBT)
TCGA-UY-A78N-01A				Progressive Disease	80		Bladder - NOS		337.47.0	Nationwide Children's Hospital			TCGA-UY-A78N-F66807	65AB2665-BFAD-44FA-AD2C-01A43762DB1F				NOS						31	23				0		2472			Non-Papillary	BLCA			0	Father	F1D7DD5B-47CD-4482-852A-9752BDB76A18			NO	Muscle invasive urothelial carcinoma (pT2 or above)	No		YES		Transurethral resection (TURBT)
TCGA-BT-A20T-01A	YES	NO		Progressive Disease	63		Wall Anterior		128.74.0	Nationwide Children's Hospital	TCGA-BT-A20T-D44888	F569D2B8-AD43-41C9-8529-8435E1DE6319	TCGA-BT-A20T-F44882	79522DDB-E08E-4D98-8C6F-34576E1027D1						T3				31	28		419	419	0		314			Non-Papillary	BLCA		Cisplatin			FA8C293B-F67E-49EC-A5A0-9A20A5A757A4		7		Muscle invasive urothelial carcinoma (pT2 or above)	No		YES		Transurethral resection (TURBT)
TCGA-BT-A20T-11A	YES	NO		Progressive Disease	63		Wall Anterior		128.74.0	Nationwide Children's Hospital	TCGA-BT-A20T-D44888	F569D2B8-AD43-41C9-8529-8435E1DE6319	TCGA-BT-A20T-F44882	79522DDB-E08E-4D98-8C6F-34576E1027D1						T3				31	28		419	419	0		314			Non-Papillary	BLCA		Cisplatin			FA8C293B-F67E-49EC-A5A0-9A20A5A757A4		7		Muscle invasive urothelial carcinoma (pT2 or above)	No		YES		Transurethral resection (TURBT)
TCGA-GC-A3RB-01A				Complete Response	54	15	Trigone		223.61.0	Nationwide Children's Hospital			TCGA-GC-A3RB-F46749	02E7037B-C179-4CC3-9E4B-FE952D558735			Extensive			T3b				31	15				0					Non-Papillary	BLCA	YES				A7EA18C8-CFEB-49F3-8941-74E43FC817E6		6	NO	Muscle invasive urothelial carcinoma (pT2 or above)	No		YES		Transurethral resection (TURBT)
TCGA-DK-A1AF-01A	NO		NO	Progressive Disease	84		Trigone		113.82.0	Nationwide Children's Hospital	TCGA-DK-A1AF-D21714	089CDB21-384B-4FB8-8630-778116D6187E	TCGA-DK-A1AF-F21716	99F76B4C-5FA1-4ACE-BC6A-99C18BFF952E				Liver-Primary-NOS	None					31	17		435	289	0		528			Non-Papillary	BLCA	YES	Gemcitabine		Brother	0E84B1D7-DE47-44DB-B1EF-C3DC6EAC1EB7	Additional New Tumor Event			Muscle invasive urothelial carcinoma (pT2 or above)	No		YES		Transurethral resection (TURBT)
TCGA-DK-AA6Q-01A	YES	NO			61		Bladder - NOS		401.36.0	Nationwide Children's Hospital								Breast-Fem	None	T2				31	7				0		285			Non-Papillary	BLCA				Mother	5908A3EC-AE2D-4D33-9AC6-9AD75ABE6785			NO	Muscle invasive urothelial carcinoma (pT2 or above)	No		YES		Transurethral resection (TURBT)
TCGA-UY-A78O-01A				Complete Response	75		Bladder - NOS		337.47.0	Nationwide Children's Hospital			TCGA-UY-A78O-F66814	2D861A2A-CC0F-4CE3-B7BF-94F9A77A284C										31	23				0					Non-Papillary	BLCA			2		9115DCEA-FE17-4E4B-8CDA-9184BED69A7C			NO	Muscle invasive urothelial carcinoma (pT2 or above)	No		YES		Transurethral resection (TURBT)
TCGA-YF-AA3M-01A	YES	NO		Progressive Disease	57	16	Wall Posterior		433.35.0	Nationwide Children's Hospital			TCGA-YF-AA3M-F67500	46AD035F-28FC-477F-9F9C-CAF33D76A061					None			NO		31	6				0		381			Non-Papillary	BLCA					3E0734A8-7D9E-4919-910D-5FA99032DB90		6	YES	Muscle invasive urothelial carcinoma (pT2 or above)	Yes	YES	YES		Transurethral resection (TURBT)
TCGA-DK-AA6U-01A				Complete Response	64	1966	Wall NOS		401.36.0	Nationwide Children's Hospital	TCGA-DK-AA6U-D72253	19EFBAA9-333A-453F-A8D4-0CC510265974	TCGA-DK-AA6U-F71724	1C3BA9BA-1DF9-4D99-A488-C00CFABBA912				Skin-Squamous cell carcinoma	Speciality chemical engineer	T2				31	30		90	13	0					Papillary	BLCA		Cisplatin		Sister	0460EFCC-E226-44DB-82CB-07D2D3DFAFEA			NO	Muscle invasive urothelial carcinoma (pT2 or above)	No		YES		Transurethral resection (TURBT)
TCGA-GV-A3QG-01A	NO	NO			65	20	Wall Posterior		223.61.0	Nationwide Children's Hospital							Focal	Head/Face/Neck	benzenes/toluenes, made paroil					31	18				0		84			Papillary	BLCA	YES		1	Brother	BBB96497-53A9-4309-B986-A5950AB43902		6	YES	Muscle invasive urothelial carcinoma (pT2 or above)	No		YES		Transurethral resection (TURBT)
TCGA-GV-A40G-01A				Complete Response	77	18	Wall Posterior		249.60.0	Nationwide Children's Hospital			TCGA-GV-A40G-F46779	8DE37F7D-77CA-46F8-90CC-21931E3F9979					Secondhand					31	9				0					Non-Papillary	BLCA	NO				EEB963F5-4A8F-443B-8189-3DC4CBB84D1F			YES	Muscle invasive urothelial carcinoma (pT2 or above)	No		YES		Transurethral resection (TURBT)
TCGA-E7-A3X6-01A				Progressive Disease	70		Wall Lateral	Regional site	235.62.0	Nationwide Children's Hospital			TCGA-E7-A3X6-F40310	ECE63F40-E011-4BEB-B892-508F514A0DCF	TCGA-E7-A3X6-R55899	C108521C-5E80-460A-B3B3-36713617E151								31	15				0			662	620	Papillary	BLCA					85DE49D8-F625-43BB-A7B5-28EDEC9BD74F			NO	Muscle invasive urothelial carcinoma (pT2 or above)	No		YES	Bladder resection	Other method, specify:
TCGA-UY-A9PE-01A		NO		Progressive Disease	86		Bladder - NOS		391.37.0	Nationwide Children's Hospital			TCGA-UY-A9PE-F70400	A077B708-B923-4957-96A8-242E5A004E8B										31	11				0		473			Non-Papillary	BLCA					CB465146-B898-4E3B-B465-FE67D639171D				Muscle invasive urothelial carcinoma (pT2 or above)	No		YES		Transurethral resection (TURBT)
TCGA-CF-A47V-01A				Complete Response	52		Bladder - NOS	Regional site	252.56.0	Nationwide Children's Hospital			TCGA-CF-A47V-F69505	DFBD5885-4F0A-4467-9821-4D2AB2631C01	TCGA-CF-A47V-R69506	002331CF-3652-4C3C-ADFD-49C40382FEFF				T2				31	12				0			92	32	Papillary	BLCA					F3B95EC6-EF99-49F8-89D7-81A9D915561D				Muscle invasive urothelial carcinoma (pT2 or above)	No		YES	surgical resection	Other method, specify:
TCGA-BT-A20Q-01A	NO	NO		Progressive Disease	73				128.74.0	Nationwide Children's Hospital			TCGA-BT-A20Q-F44829	D9678D85-7883-4281-BEAD-3B61BB827F6F						T3b				31	27				0					Non-Papillary	BLCA					C628C39E-41D5-45EF-B1E8-3773BCE37547				Muscle invasive urothelial carcinoma (pT2 or above)	No		YES		Transurethral resection (TURBT)
TCGA-BT-A20Q-11A	NO	NO		Progressive Disease	73				128.74.0	Nationwide Children's Hospital			TCGA-BT-A20Q-F44829	D9678D85-7883-4281-BEAD-3B61BB827F6F						T3b				31	27				0					Non-Papillary	BLCA					C628C39E-41D5-45EF-B1E8-3773BCE37547				Muscle invasive urothelial carcinoma (pT2 or above)	No		YES		Transurethral resection (TURBT)
TCGA-ZF-A9R5-01A				Complete Response	59	16	Bladder - NOS		433.35.0	Nationwide Children's Hospital			TCGA-ZF-A9R5-F72075	924A23D5-BFD3-4400-A3E6-7F7A43187ACE				Lung/Bronchus	asbestos,cadmium, chromium, solvents, arsenic, ionising radiation					31	10				0					Papillary	BLCA			0	Brother	30E447E3-904E-4E9D-869C-2DD9678E7572			NO	Muscle invasive urothelial carcinoma (pT2 or above)	No		YES		Transurethral resection (TURBT)
TCGA-FD-A3B7-01A	NO	NO		Progressive Disease	66	16	Wall Lateral		199.70.0	Nationwide Children's Hospital			TCGA-FD-A3B7-F35181	EE2D075C-CDCE-4931-8F96-FA297BCD5957						T2				31	4				0		110			Non-Papillary	BLCA					16B830C7-E50E-418A-A933-62EEAA088EBD		6		Muscle invasive urothelial carcinoma (pT2 or above)	No		YES		Transurethral resection (TURBT)
TCGA-GV-A3JV-01A		NO		Progressive Disease	66	31	Trigone		223.61.0	Nationwide Children's Hospital			TCGA-GV-A3JV-F37332	9B240669-269E-4365-A89F-560DC8D52609			Focal	Prostate		T3				31	3				0		134			Non-Papillary	BLCA	YES			Brother	C2D9E8BE-2690-48C8-B1FE-E7F7688E4E78				Muscle invasive urothelial carcinoma (pT2 or above)	No		YES		Transurethral resection (TURBT)
TCGA-GV-A3JW-01A	YES	YES		Progressive Disease	74	23	Bladder - NOS	Regional site	199.70.0	Nationwide Children's Hospital	TCGA-GV-A3JW-D41960	2D58D7E3-0704-4B8C-9F30-70D128D38753	TCGA-GV-A3JW-F41956	9C5816AE-B881-49A6-A3EE-C6A3E1BEA460	TCGA-GV-A3JW-R41957	317866A6-A485-479A-B7D1-BA2022C96DA8			none	T2				31	8		321	291	0		271	321	321	Non-Papillary	BLCA	NO	Gemzar			9D01369D-E02B-477F-8C01-3C44160D4546				Muscle invasive urothelial carcinoma (pT2 or above)	No		YES		Transurethral resection (TURBT)
TCGA-2F-A9KT-01A				Complete Response	83	30	Wall Posterior		391.37.0	Nationwide Children's Hospital			TCGA-2F-A9KT-F65555	D24ABA99-ACA0-49AA-B74A-8DF1A7745FB1						T2				31	23				0					Non-Papillary	BLCA					C9AC1BE4-0E76-46EA-A519-9EE2F49B9F9A		6	NO	Muscle invasive urothelial carcinoma (pT2 or above)	No		YES		Transurethral resection (TURBT)
TCGA-DK-A3WX-01A	NO	NO		Progressive Disease	67		Wall Lateral	Distant Recurrence	235.62.0	Nationwide Children's Hospital	TCGA-DK-A3WX-D38325	9AE90D8B-3ABA-415D-8B04-3BAF436820EC	TCGA-DK-A3WX-F43258	7B25FECB-34BE-4D1E-8F03-FAC1527235FE	TCGA-DK-A3WX-R34803	1F675BD6-ADA8-4F42-9218-E1B71A173BB2		Lung/Bronchus	Brief asbestos exposure from office	T2				31	16		105	56	0		303	270	253	Non-Papillary	BLCA		Cisplatin			021E9960-DD31-4140-987E-816FC6BFE20D			NO	Muscle invasive urothelial carcinoma (pT2 or above)	No		YES		Transurethral resection (TURBT)
TCGA-C4-A0F0-01A					60	26			86.78.0	Nationwide Children's Hospital			TCGA-C4-A0F0-F35647	9BB2E4EA-F388-4FAB-8BF1-C9720D1A9F0D										31	5				0					Non-Papillary	BLCA					E7A28E32-1D23-4EFE-8E88-7D28265F8D9A				Muscle invasive urothelial carcinoma (pT2 or above)	No		YES	Surgical resection	Other method, specify:
TCGA-ZF-A9RL-01A	YES	NO		Complete Response	61	18	Bladder - NOS		391.37.0	Nationwide Children's Hospital			TCGA-ZF-A9RL-F72080	FC48DA2F-5551-4F34-8397-79C4509879FC				CNS		T2		NO		31	10				0	2298	2298			Papillary	BLCA			1	Sister	42D476E8-C465-4EB0-8014-069DFCBBF647			YES	Muscle invasive urothelial carcinoma (pT2 or above)	No	YES	YES		Transurethral resection (TURBT)
TCGA-DK-A3IN-01A				Complete Response	72		Wall Lateral		199.70.0	Nationwide Children's Hospital			TCGA-DK-A3IN-F38695	67092D62-BC74-409E-9F58-0F027D932ADD				Colon						31	20				0					Papillary	BLCA				Brother	5ED5EC5E-305D-4785-8FDD-79B0ACE004AD		6		Muscle invasive urothelial carcinoma (pT2 or above)	No		YES		Transurethral resection (TURBT)
TCGA-CF-A3MF-01A				Complete Response	34		Bladder - NOS	Primary Tumor Field	207.68.0	Nationwide Children's Hospital			TCGA-CF-A3MF-F70772	5CC8DDE7-34A0-4F03-AED1-3AAF80F56AA4	TCGA-CF-A3MF-R70773	8ABD32E6-50C9-44EB-BA59-4572AA05C26C								31	9				0			138	102	Papillary	BLCA					229B6C9B-28B3-4242-A911-A69F56B64140				Muscle invasive urothelial carcinoma (pT2 or above)	No		YES	Resection	Other method, specify:
TCGA-FD-A3B6-01A				Complete Response	75	17	Wall Posterior		199.70.0	Nationwide Children's Hospital			TCGA-FD-A3B6-F35228	99B2B518-65FE-43BC-9E61-5E1C13112613						T2				31	19				0					Papillary	BLCA					185B95B9-F639-4F97-B081-5A705C3E616E		6		Muscle invasive urothelial carcinoma (pT2 or above)	No		YES		Transurethral resection (TURBT)
TCGA-XF-A9SP-01A					59	15	Bladder - NOS		401.36.0	Nationwide Children's Hospital							Focal	CNS						31	25				0		310			Non-Papillary	BLCA	YES			Sister	7B97382D-5747-4ABB-813C-9F2EE0BE8396		6	NO	Muscle invasive urothelial carcinoma (pT2 or above)	No		YES		Endoscopic Biopsy
TCGA-CU-A72E-01A	NO	NO		Progressive Disease	76	15	Wall Posterior		337.47.0	Nationwide Children's Hospital			TCGA-CU-A72E-F66602	004E9E0E-AEC0-4582-A891-F8A59D7FB62A			Extensive	Lung/Bronchus				NO		31	21				0		256			Non-Papillary	BLCA	YES			Brother	2A7DDF47-D102-47CE-83BA-592529899C79		6	YES	Muscle invasive urothelial carcinoma (pT2 or above)	Yes	YES	YES		Transurethral resection (TURBT)
TCGA-GU-A42R-01A				Progressive Disease	68	49	Wall Lateral	Distant site	249.60.0	Nationwide Children's Hospital	TCGA-GU-A42R-D66345	AC9DC3F1-BB17-4D91-B956-0AB30EF5F8AD	TCGA-GU-A42R-F45149	26758DFC-9FCE-4C94-BBBC-E803E193FEB1	TCGA-GU-A42R-R66348	4F07F9A7-2A93-49CE-A581-9E0FDB2820FD	Extensive			T2b				31	16		344	105	0			569	556	Papillary	BLCA	YES	Gemcitabine			514938A7-DA2A-4B1F-82E6-6062E45AA414			NO	Muscle invasive urothelial carcinoma (pT2 or above)	No		YES		Transurethral resection (TURBT)
TCGA-XF-AAMQ-01A				Complete Response	59		Bladder - NOS		433.35.0	Nationwide Children's Hospital			TCGA-XF-AAMQ-F67205	1726B972-44E5-45E5-864A-9614976333C2										31	31				0					Papillary	BLCA	NO				452F154A-B813-4C49-BD4B-F64A494355F5			YES	Muscle invasive urothelial carcinoma (pT2 or above)	No		YES		Transurethral resection (TURBT)
TCGA-XF-A8HI-01A	YES	NO			57		Bladder - NOS		391.37.0	Nationwide Children's Hospital	TCGA-XF-A8HI-D56265	A25AFABE-9CE2-4884-8B35-F3B678CF3ECE					Focal		none					31	13		544	161	0		468			Papillary	BLCA	YES				537592B3-ECF6-4668-8FC3-C0857962CD27			NO	Muscle invasive urothelial carcinoma (pT2 or above)	No		YES		Transurethral resection (TURBT)
TCGA-DK-AA77-01A	YES	NO		Progressive Disease	61		Bladder - NOS		401.36.0	Nationwide Children's Hospital	TCGA-DK-AA77-D71292	14E324EF-5C14-41E0-9F64-8A2BB52381EA	TCGA-DK-AA77-F71290	6E8F39D2-B543-41EF-82BF-25F295F17D4D				Multiple Myeloma						31	24			601	0	499	467			Papillary	BLCA		Nivolumab		Father	3F7BCEDD-8469-4840-8744-B570AF794D47		6	NO	Muscle invasive urothelial carcinoma (pT2 or above)	No		YES
TCGA-DK-AA75-01A	NO	NO			82	13	Wall Anterior		401.36.0	Nationwide Children's Hospital								Lung/Bronchus						31	7				0		328			Non-Papillary	BLCA				Brother	F22A05AA-5B20-40CF-A89C-F70EC6135AFF		7	NO	Muscle invasive urothelial carcinoma (pT2 or above)	No		YES		Transurethral resection (TURBT)
TCGA-4Z-AA7Q-01A					79	27	Wall NOS		401.36.0	Nationwide Children's Hospital								Gallbladder		T3a				31	5				0					Non-Papillary	BLCA			1	Mother	47DB8509-0B62-4250-9832-055DFF23866C		7	NO	Muscle invasive urothelial carcinoma (pT2 or above)	No		YES	Cystoprostatectomy	Other method, specify:
TCGA-GU-AATO-01A					75	18	Bladder - NOS		401.36.0	Nationwide Children's Hospital							Extensive			T2				31	25				0					Papillary	BLCA	YES				F40C9CCB-9AEA-4A34-B945-24263A06307A			NO	Muscle invasive urothelial carcinoma (pT2 or above)	No		YES		Transurethral resection (TURBT)
TCGA-FD-A3N6-01A				Complete Response	43	18	Wall Anterior		207.68.0	Nationwide Children's Hospital			TCGA-FD-A3N6-F38279	0D12DDD6-02A7-4A4A-A8C9-DE64D27115B4				Prostate						31	12				0					Non-Papillary	BLCA				Father	85EF04C1-4FFD-46E1-B078-D786873BA8DF				Muscle invasive urothelial carcinoma (pT2 or above)	No		YES		Transurethral resection (TURBT)
TCGA-GD-A3OQ-01A					48		Bladder - NOS		223.61.0	Nationwide Children's Hospital			TCGA-GD-A3OQ-F37975	6CB4742E-06E4-4917-BA4B-82A6489C9D96						T2				31	7				0					Papillary	BLCA					B3706A67-6E13-40AC-9169-56EEBAB1ABD5			NO	Muscle invasive urothelial carcinoma (pT2 or above)	No		YES		Transurethral resection (TURBT)
TCGA-GD-A3OQ-11A					48		Bladder - NOS		223.61.0	Nationwide Children's Hospital			TCGA-GD-A3OQ-F37975	6CB4742E-06E4-4917-BA4B-82A6489C9D96						T2				31	7				0					Papillary	BLCA					B3706A67-6E13-40AC-9169-56EEBAB1ABD5			NO	Muscle invasive urothelial carcinoma (pT2 or above)	No		YES		Transurethral resection (TURBT)
TCGA-CF-A47S-01A				Complete Response	41		Bladder - NOS	Primary Tumor Field	252.56.0	Nationwide Children's Hospital	TCGA-CF-A47S-D58099	A24892D9-7521-435D-BD2F-26048C87B600	TCGA-CF-A47S-F58094	1186AF6C-73E7-41A2-802D-9C1B57B65864	TCGA-CF-A47S-R58101	885FEE25-A5BF-4501-BA86-2FB79C9D6E65				T2				31	31		324	109	0			115	109	Papillary	BLCA		Doxobubicin			9628863F-E40B-48D5-9AF5-44FFA161AF95			NO	Muscle invasive urothelial carcinoma (pT2 or above)	No		YES	surgical resection	Other method, specify:
TCGA-FD-A3B5-01A				Progressive Disease	86	15	Wall Posterior		199.70.0	Nationwide Children's Hospital			TCGA-FD-A3B5-F64435	9C8B70C3-544A-423D-A53B-E48DDB130D28				NOS		T2				31	2				0					Non-Papillary	BLCA	NO			Sister	DD236DE5-0BA4-4D6F-947E-5275DEC7DCD2				Muscle invasive urothelial carcinoma (pT2 or above)	No		YES		Transurethral resection (TURBT)
TCGA-XF-A9SL-01A					69	10	Bladder - NOS		401.36.0	Nationwide Children's Hospital							Extensive	Multiple Myeloma						31	2				0					Non-Papillary	BLCA	YES			Father	54B611E5-F97D-45F3-ADB8-12507DA1BD47			NO	Muscle invasive urothelial carcinoma (pT2 or above)	No		YES		Transurethral resection (TURBT)
TCGA-GV-A3QI-01A	YES	NO		Complete Response	47	13	Wall Posterior		223.61.0	Nationwide Children's Hospital	TCGA-GV-A3QI-D68565	94144F45-DE4A-4761-ACAA-075FEFF890D8	TCGA-GV-A3QI-F41964	5E7FCD70-F09E-47A1-B74E-8967427CC714										31	8		895	771	0	1054	768			Papillary	BLCA	YES	Gemcitabine			E2808A2B-8EAE-440B-BD19-2922CDBB359F			NO	Muscle invasive urothelial carcinoma (pT2 or above)	No		YES		Transurethral resection (TURBT)
TCGA-4Z-AA84-01A					61	16	Bladder - NOS		401.36.0	Nationwide Children's Hospital			TCGA-4Z-AA84-F67019	40BE9CAC-5B25-46E0-9C6C-9B6C2DD671E2						T1		NO		31	7				0					Papillary	BLCA	NO				F990C71C-11C5-42B5-AFB0-B32545B8F0D2			YES	Muscle invasive urothelial carcinoma (pT2 or above)	No	YES	YES		Transurethral resection (TURBT)
TCGA-DK-AA6L-01A					48	19	Bladder - NOS		401.36.0	Nationwide Children's Hospital												NO		31	30				0		920			Non-Papillary	BLCA					41DF5757-6D62-45BC-89E3-E18F58A2CBCA		6	YES	Muscle invasive urothelial carcinoma (pT2 or above)	No	YES	YES		Transurethral resection (TURBT)
TCGA-FD-A3SR-01A	YES	YES		Progressive Disease	68	19	Wall Posterior		235.62.0	Nationwide Children's Hospital	TCGA-FD-A3SR-D33754	FD615382-1046-48B0-B4E1-13B62563CA35	TCGA-FD-A3SR-F41557	EA4D4E82-DF17-440C-8EB4-C1C4E831B5E3										31	20		244	146	0		372			Non-Papillary	BLCA	NO	cisplatin			B6B955C7-6227-4244-9E65-7E8B4EE09EE8		6	YES	Muscle invasive urothelial carcinoma (pT2 or above)	No		YES		Transurethral resection (TURBT)
TCGA-DK-AA6S-01A	NO	NO		Complete Response	60		Bladder - NOS	Local Recurrence	401.36.0	Nationwide Children's Hospital	TCGA-DK-AA6S-D65597	E8070EE0-F024-4531-984D-F82E332BC4F7	TCGA-DK-AA6S-F62433	2085718A-1FFB-4FB7-8C07-15F51FE685EB	TCGA-DK-AA6S-R65598	742059E9-ABF9-432B-A8FA-98AD2F6B979C								31	25		710	575	0	2222	2202	661	612	Non-Papillary	BLCA		Paclitaxel			F2B8CA4F-CD77-4EBE-93C1-C40D213B9EBA			NO	Muscle invasive urothelial carcinoma (pT2 or above)	No		YES	cystoscopy	Other method, specify:
TCGA-XF-A9SG-01A				Complete Response	81		Bladder - NOS		433.35.0	Nationwide Children's Hospital			TCGA-XF-A9SG-F67733	6690E240-66BA-4C6C-ABF9-0A96FAC31B00										31	10				0					Non-Papillary	BLCA	NO				FD8F0F22-1607-43B8-8014-6DFC64C0DD43			NO	Muscle invasive urothelial carcinoma (pT2 or above)	No		YES		Transurethral resection (TURBT)
TCGA-G2-AA3B-01A				Complete Response	75	16	Bladder - NOS		401.36.0	Nationwide Children's Hospital			TCGA-G2-AA3B-F69501	5DBA5C03-F158-4E4F-9EB9-2601DBA659DB						T2				31	12				0					Non-Papillary	BLCA	NO		1		D2CACF89-1B4D-40D3-98C2-A3581A8F7F89			NO	Muscle invasive urothelial carcinoma (pT2 or above)	No		YES		Transurethral resection (TURBT)
TCGA-GD-A6C6-01A				Complete Response	64	20	Bladder - NOS		317.49.0	Nationwide Children's Hospital			TCGA-GD-A6C6-F58345	A7725226-5615-474C-BE7A-41B33CB70D5A						T2				31	7				0					Papillary	BLCA	NO			Sister	5B38DB29-2298-49FB-993E-FCFB0A119957			NO	Muscle invasive urothelial carcinoma (pT2 or above)	No		YES		Transurethral resection (TURBT)
TCGA-BT-A20X-01A				Progressive Disease	56		Dome		150.71.0	Nationwide Children's Hospital			TCGA-BT-A20X-F44900	DC2A82D9-F978-4084-A046-A4D77B697F21						T4a				31	28				0					Non-Papillary	BLCA					BA15C2E6-B43B-4389-8670-39D3663DBF9E				Muscle invasive urothelial carcinoma (pT2 or above)	No		YES		Endoscopic Biopsy
TCGA-BT-A20X-11A				Progressive Disease	56		Dome		150.71.0	Nationwide Children's Hospital			TCGA-BT-A20X-F44900	DC2A82D9-F978-4084-A046-A4D77B697F21						T4a				31	28				0					Non-Papillary	BLCA					BA15C2E6-B43B-4389-8670-39D3663DBF9E				Muscle invasive urothelial carcinoma (pT2 or above)	No		YES		Endoscopic Biopsy
TCGA-KQ-A41Q-01A	YES	NO			89				337.47.0	Nationwide Children's Hospital														31	13				0		1314			Non-Papillary	BLCA					4D4D2287-0FE4-43FD-B3B8-D50A57C76AC0		7	YES	Muscle invasive urothelial carcinoma (pT2 or above)	No		YES		Other method, specify:
TCGA-XF-AAN0-01A	YES	NO			68	17	Bladder - NOS		433.35.0	Nationwide Children's Hospital	TCGA-XF-AAN0-D62531	6B5260D5-8811-491D-A355-746EC69DD098					Focal	Lung/Bronchus			anti-mitotic, vinca alkaloid			31	19		1703	1703	0	702	603			Non-Papillary	BLCA	YES	Vinorelbine		Mother	BAF48345-465F-4DED-BCE3-908D9D3EA0AE			NO	Muscle invasive urothelial carcinoma (pT2 or above)	No		YES		Transurethral resection (TURBT)
TCGA-E7-A3Y1-01A				Complete Response	57		Bladder - NOS	Primary Tumor Field	235.62.0	Nationwide Children's Hospital			TCGA-E7-A3Y1-F42030	614B85DC-6ECD-470A-9E04-8E34C6EE8884	TCGA-E7-A3Y1-R42031	DA05F038-45B2-4EC9-B416-83AC385F3EBB				T2a				31	9				0			53	29	Papillary	BLCA			1		FEE9E3C7-1ED0-478D-90B4-79CDF94725FB			NO	Muscle invasive urothelial carcinoma (pT2 or above)	No		YES		Endoscopic Biopsy
TCGA-PQ-A6FI-01A					70	12	Wall Lateral		317.49.0	Nationwide Children's Hospital			TCGA-PQ-A6FI-F59633	2F86D3A3-9DB8-485F-BB93-75FDBA18D127				Sarcoma						31	24				0					Non-Papillary	BLCA	NO			Child	4C239B92-7000-416A-9DFD-9D53F72CF4AC			NO	Muscle invasive urothelial carcinoma (pT2 or above)	No		YES		Transurethral resection (TURBT)
TCGA-ZF-AA54-01A					71		Bladder - NOS		401.36.0	Nationwide Children's Hospital										T2				31	15				0					Non-Papillary	BLCA			0		5401309E-AE53-4D90-B1B7-FD0B59244C9A			NO	Muscle invasive urothelial carcinoma (pT2 or above)	No		YES		Transurethral resection (TURBT)
TCGA-DK-A2I6-01A				Complete Response	81		Trigone		175.74.0	Nationwide Children's Hospital			TCGA-DK-A2I6-F33099	3E1320F5-EFC2-4629-A20D-6A0FE1726E66				Colon	Unspecified chemicals & solvents					31	25				0					Non-Papillary	BLCA	NO			Brother	20C02981-E705-4823-A51F-4573A8CAF5FB		7		Muscle invasive urothelial carcinoma (pT2 or above)	No		YES		Transurethral resection (TURBT)
TCGA-E5-A4U1-01A	YES	NO		Progressive Disease	72		Wall Lateral		317.49.0	Nationwide Children's Hospital	TCGA-E5-A4U1-D64526	5E9878DB-0C67-4111-A7A8-3D3A8F797097	TCGA-E5-A4U1-F64525	245DDA8C-E665-4FFE-A1D3-E3C3AAC87475						T2				31	4		1150	1024	0		992			Papillary	BLCA		docetaxel			5CF90836-B580-43F2-A730-2A09C4DDE73B			NO	Muscle invasive urothelial carcinoma (pT2 or above)	No		YES		Transurethral resection (TURBT)
TCGA-FD-A6TH-01A	NO	NO		Progressive Disease	63		Wall Posterior		328.47.0	Nationwide Children's Hospital			TCGA-FD-A6TH-F59465	DC0D5071-21BC-4E4E-AE8A-885B9109FBD6						T2		NO		31	13				0		126			Non-Papillary	BLCA					176FF0C7-2EAB-431F-8A87-47287B1AA893			YES	Muscle invasive urothelial carcinoma (pT2 or above)	Yes	YES	YES		Transurethral resection (TURBT)
TCGA-FD-A6TE-01A				Progressive Disease	54	15	Wall Lateral		337.47.0	Nationwide Children's Hospital			TCGA-FD-A6TE-F59463	9852C7A8-96BF-4534-9832-E0400CC198AA										31	13				0		321			Non-Papillary	BLCA					AB505B9F-397E-4FE3-8FD4-17BAC29C9C53		6	NO	Muscle invasive urothelial carcinoma (pT2 or above)	No		YES		Transurethral resection (TURBT)
TCGA-DK-A3IV-01A				Progressive Disease	60		Wall Lateral		207.68.0	Nationwide Children's Hospital	TCGA-DK-A3IV-D38830	8CEBEFB0-57C2-4AB5-9120-A03E28ECB960	TCGA-DK-A3IV-F38826	5703D01F-562B-4AEF-99FB-D86187C010BB				Lung/Bronchus		T2				31	27		87	17	0		212			Non-Papillary	BLCA		Cisplatin		Sister	7E357637-466F-4062-838E-6EC94CAFF1BC				Muscle invasive urothelial carcinoma (pT2 or above)	No		YES		Transurethral resection (TURBT)
TCGA-ZF-A9R2-01A				Complete Response	75	13	Wall Anterior		401.36.0	Nationwide Children's Hospital			TCGA-ZF-A9R2-F71309	283C7135-8135-45DE-B387-AE48E586C684					diesel fumes	T1				31	24				0					Papillary	BLCA			1		799789B3-E7D5-46DE-8463-F4AF3BB1D848			YES	Muscle invasive urothelial carcinoma (pT2 or above)	No		YES		Transurethral resection (TURBT)
TCGA-XF-A9SV-01A	YES	NO			82	26	Bladder - NOS		433.35.0	Nationwide Children's Hospital	TCGA-XF-A9SV-D60794	D5A60CFA-05F5-4600-BA8F-F5B8C3108D20										NO		31	5		342	258	0		237			Papillary	BLCA	NO	SAHA/Vorinostat			098F640D-54E1-4511-B9FE-AA93E533501C			YES	Muscle invasive urothelial carcinoma (pT2 or above)	No	YES	YES		Transurethral resection (TURBT)
TCGA-KQ-A41P-01A	NO	NO			76		Wall Posterior		337.47.0	Nationwide Children's Hospital	TCGA-KQ-A41P-D72535	15643365-9F58-4E83-AF6D-8824F59E4EDD					Extensive							31	13		331	189	0		178			Non-Papillary	BLCA	YES	Gemcitabine	1		C8C34938-D162-43D7-A8EA-51EC96A8947E		6	NO	Muscle invasive urothelial carcinoma (pT2 or above)	No		YES		Transurethral resection (TURBT)
TCGA-E7-A7XN-01A	NO	NO		Progressive Disease	66	57	Bladder - NOS		356.42.0	Nationwide Children's Hospital			TCGA-E7-A7XN-F65347	CDD9012D-C8F4-4B6A-9CA8-1AB9AD411CD4			Focal		None					31	22				0		190			Non-Papillary	BLCA	YES				932CBEA6-79D1-4589-8420-60A0A18933BA			NO	Muscle invasive urothelial carcinoma (pT2 or above)	No		YES		Endoscopic Biopsy
TCGA-4Z-AA7M-01A				Complete Response	65	16	Bladder - NOS		401.36.0	Nationwide Children's Hospital			TCGA-4Z-AA7M-F67021	076127E7-3D01-45B4-9803-F5D49124FF63				Uterine		T2				31	29				0					Non-Papillary	BLCA			1	Sister	2EB56484-D388-4F2C-BE1A-089CB2517282		6		Muscle invasive urothelial carcinoma (pT2 or above)	No		YES		Transurethral resection (TURBT)
TCGA-GC-A6I1-01A				Complete Response	90		Bladder - NOS		317.49.0	Nationwide Children's Hospital			TCGA-GC-A6I1-F66003	0B5EAD95-9E2D-4819-8CB3-D236CC71CA5C					None Known	T2b				31	1				0					Non-Papillary	BLCA	NO		1		1FF7229B-D66E-4633-B38A-C0F50E772612			NO	Muscle invasive urothelial carcinoma (pT2 or above)	No		YES	Open bx @ time of removal of benign ovary	Other method, specify:
TCGA-FD-A5BX-01A	NO	NO			82		Wall Anterior		279.54.0	Nationwide Children's Hospital														31	2				0		99			Non-Papillary	BLCA					4C30CA3B-9FC5-4455-B3FF-7D10D4A2A590		6	YES	Muscle invasive urothelial carcinoma (pT2 or above)	No		YES		Transurethral resection (TURBT)
TCGA-G2-A2EK-01A	NO	NO		Progressive Disease	57		Bladder - NOS		175.74.0	Nationwide Children's Hospital	TCGA-G2-A2EK-D33057	9A57D186-A1F1-4A86-9BE8-3ABE6184F3E0	TCGA-G2-A2EK-F33052	A6CD2839-81D9-44DC-97B1-95741A4C801F				Skin-Squamous cell carcinoma		T2				31	19		51	16	0		485			Non-Papillary	BLCA		Cisplatin	1	Mother	88C50B14-7639-47F8-B729-B8E2F54FB139				Muscle invasive urothelial carcinoma (pT2 or above)	No		YES		Endoscopic Biopsy
TCGA-GC-A3YS-01A				Complete Response	61	14	Bladder - NOS		249.60.0	Nationwide Children's Hospital	TCGA-GC-A3YS-D64047	2E38DC3B-C361-45E6-B640-4FF41CEC51DD	TCGA-GC-A3YS-F64043	5CCF836C-C3A2-4F17-B3D9-6EA8C1E14A66				Ovary-NOS	None Known					31	25		146	106	0					Non-Papillary	BLCA	YES	Carboplatin	1	Grandmother	F7ED7B19-F1D7-45EC-8DC7-DF163E545C1D		6	NO	Muscle invasive urothelial carcinoma (pT2 or above)	No		YES		Transurethral resection (TURBT)
TCGA-XF-AAMJ-01A					70		Bladder - NOS	Regional site	433.35.0	Nationwide Children's Hospital	TCGA-XF-AAMJ-D62172	CDEADBEB-7461-4531-8F71-3CADA30D810F			TCGA-XF-AAMJ-R62170	21D63C83-0DCC-4779-A071-DF47672EAB6F	Focal							31	12		143	82	0			204	173	Non-Papillary	BLCA	YES	platinum			D8A91937-4671-49FB-A124-BEAC18D9B0A3			NO	Muscle invasive urothelial carcinoma (pT2 or above)	No		YES		Transurethral resection (TURBT)
TCGA-2F-A9KR-01A	NO	NO		Progressive Disease	59		Bladder - NOS		391.37.0	Nationwide Children's Hospital			TCGA-2F-A9KR-F62376	D5C287FF-3EEB-4ABE-B777-8BD3EDDEF708						T2				31	16				0		3086			Non-Papillary	BLCA					80BB09E8-61F0-4438-8407-7907CBF3AC85			NO	Muscle invasive urothelial carcinoma (pT2 or above)	No		YES		Transurethral resection (TURBT)
TCGA-YC-A89H-01A				Complete Response	78	15	Neck		367.40.0	Nationwide Children's Hospital	TCGA-YC-A89H-D66947	8485E45C-7B44-420A-892F-E94F0B86A2A5	TCGA-YC-A89H-F66945	CD2D3C33-8E5F-4AE8-9444-EC0AC559CF59						T2				31	11		83	35	0					Non-Papillary	BLCA		Gemzar			31BD75B3-FD93-462E-9122-9FDE7A5C3889			NO	Muscle invasive urothelial carcinoma (pT2 or above)	No		YES		Transurethral resection (TURBT)
TCGA-4Z-AA7S-01A					66		Bladder - NOS		401.36.0	Nationwide Children's Hospital										T2a				31	5				0					Non-Papillary	BLCA	NO				5BC86557-7C19-4A38-AE14-33FD0A5E5704			NO	Muscle invasive urothelial carcinoma (pT2 or above)	No		YES		Transurethral resection (TURBT)
TCGA-ZF-AA4R-01A	YES	NO			67		Bladder - NOS		391.37.0	Nationwide Children's Hospital									diesel fumes	T2		YES		31	15				0		750			Non-Papillary	BLCA			1		62CFBF0A-3557-4DC1-BC54-A1884989665E			YES	Muscle invasive urothelial carcinoma (pT2 or above)	No	YES	YES		Transurethral resection (TURBT)
TCGA-YC-A8S6-01A				Complete Response	71		Wall Posterior		391.37.0	Nationwide Children's Hospital			TCGA-YC-A8S6-F67729	1938AEF4-5E26-4E49-84C7-A17BFC267E55										31	11				0					Papillary	BLCA					639A12F9-B187-4428-A9C8-D66BFBF088EE		6	YES	Muscle invasive urothelial carcinoma (pT2 or above)	No		YES	urine cytology	Other method, specify:
TCGA-ZF-AA4U-01A	NO	NO			70	16	Bladder - NOS		391.37.0	Nationwide Children's Hospital										T2				31	15				0		199			Non-Papillary	BLCA			0		CD3189AB-C074-4DA3-819B-0C9468AA2E35			NO	Muscle invasive urothelial carcinoma (pT2 or above)	No		YES		Transurethral resection (TURBT)
TCGA-E5-A2PC-01A				Complete Response	61		Wall Lateral		192.68.0	Nationwide Children's Hospital	TCGA-E5-A2PC-D33525	66F39A5C-1A16-4EA3-B226-E2BFEC047106	TCGA-E5-A2PC-F33521	58622C21-7F8A-4832-931A-F487EB522864				Lung/Bronchus						31	5		139		0					Non-Papillary	BLCA	NO	Cisplatin		Father	FDD293EC-C32E-47A0-840D-F280485A10CD				Muscle invasive urothelial carcinoma (pT2 or above)	No		YES		Transurethral resection (TURBT)
TCGA-DK-AA6T-01A				Complete Response	63	15	Trigone	Primary Tumor Field	401.36.0	Nationwide Children's Hospital	TCGA-DK-AA6T-D72251	A8580409-6B13-4526-9A0B-34C7ADACFC66	TCGA-DK-AA6T-F71718	C89B90D8-CB5E-43A1-9202-82050BFD8A0D	TCGA-DK-AA6T-R71719	F26A72EA-CC31-4255-ABED-EA8A49CFC5F1				T2				31	30		110	75	0			24	24	Non-Papillary	BLCA		Carboplatin	3		1BC37C5D-2392-4E23-AB36-73C1D95D73A2			NO	Muscle invasive urothelial carcinoma (pT2 or above)	No		YES		Transurethral resection (TURBT)
TCGA-DK-A3IM-01A				Progressive Disease	76	19	Bladder - NOS		199.70.0	Nationwide Children's Hospital			TCGA-DK-A3IM-F38694	6A1331A0-EA19-4BCA-8EE6-B761C6E26420				Leukemia-NOS						31	20				0					Papillary	BLCA				Child	349F06BA-47CF-4377-BC13-0F977A6B2455				Muscle invasive urothelial carcinoma (pT2 or above)	No		YES		Endoscopic Biopsy
TCGA-C4-A0F1-01A					71	12	Bladder - NOS		86.78.0	Nationwide Children's Hospital			TCGA-C4-A0F1-F35648	CAD8EF2D-91FD-45DF-89C4-C2C9E35CFCA3										31	5				0					Non-Papillary	BLCA					E45D24F5-DEF2-402C-A44E-4F5368A69AC5				Muscle invasive urothelial carcinoma (pT2 or above)	No		YES	surgical resection	Other method, specify:
TCGA-DK-A3WY-01A				Complete Response	67		Dome		235.62.0	Nationwide Children's Hospital	TCGA-DK-A3WY-D38326	45EF4B2A-939C-4B66-8309-CCC91660646F	TCGA-DK-A3WY-F43260	7CC65FEE-0EB9-458A-9147-94E0E1ADB340					None Reported					31	16		235	132	0					Non-Papillary	BLCA		Cisplatin			BE0E8F48-19FD-479C-9DB2-2538B6A107EF			NO	Muscle invasive urothelial carcinoma (pT2 or above)	No		YES		Transurethral resection (TURBT)
TCGA-DK-A2I2-01A	NO	NO		Progressive Disease	63		Trigone		170.76.0	Nationwide Children's Hospital			TCGA-DK-A2I2-F33098	BC1306DB-D8C7-4FB7-8FD3-86B790E626D8				Breast-Fem						31	25				0		163			Non-Papillary	BLCA	YES		1	Mother	61435DE8-35D3-4FB3-8260-1FF6CE5A8F4B				Muscle invasive urothelial carcinoma (pT2 or above)	No		YES		Endoscopic Biopsy
TCGA-CF-A5UA-01A				Complete Response	67	37	Bladder - NOS		294.53.0	Nationwide Children's Hospital			TCGA-CF-A5UA-F69874	C3E35AA7-52A0-4394-B745-9A2BA7EF6AC9										31	22				0					Papillary	BLCA					9167BED8-C8ED-43FB-BF0E-E9C79A316224			NO	Muscle invasive urothelial carcinoma (pT2 or above)	No		YES	Cystectomy	Other method, specify:
TCGA-ZF-AA4T-01A					65		Bladder - NOS		391.37.0	Nationwide Children's Hospital										T2		YES		31	15				0		511			Non-Papillary	BLCA			0		B5747AD5-C929-4B64-9BFE-904B2EA34A1F			YES	Muscle invasive urothelial carcinoma (pT2 or above)	No	YES	YES		Transurethral resection (TURBT)
TCGA-XF-A9SM-01A				Complete Response	76	20	Bladder - NOS		433.35.0	Nationwide Children's Hospital			TCGA-XF-A9SM-F67199	F3A2A078-39C6-4F07-A2C8-6FE6B085240F								NO		31	31				0					Non-Papillary	BLCA	NO				E69A7A22-9F43-4605-AEE3-0CAF1765CD65		6	YES	Muscle invasive urothelial carcinoma (pT2 or above)	No	YES	YES		Transurethral resection (TURBT)
TCGA-4Z-AA7Y-01A				Complete Response	60		Bladder - NOS		401.36.0	Nationwide Children's Hospital			TCGA-4Z-AA7Y-F68138	130C1E70-22F7-4B2D-8C9A-EA8BB9DAA055				Leukemia-NOS		T2a				31	13				0					Papillary	BLCA				Brother	EFEA32D2-AECA-4895-8A46-48DF0BE0EA65			NO	Muscle invasive urothelial carcinoma (pT2 or above)	No		YES		Transurethral resection (TURBT)
TCGA-G2-A2EF-01A				Complete Response	50	16	Wall NOS		175.74.0	Nationwide Children's Hospital	TCGA-G2-A2EF-D33001	27866927-5E9F-496E-98E2-383756CF2470	TCGA-G2-A2EF-F32978	09A37320-4443-4559-AE93-72D4F168A221				Prostate		T2a				31	18		170	58	0					Non-Papillary	BLCA		Cisplatin	1	Grandfather	EFB0AE2F-F195-4890-8462-489310B0ED0F				Muscle invasive urothelial carcinoma (pT2 or above)	No		YES		Transurethral resection (TURBT)
TCGA-FD-A3SS-01A	NO	YES		Progressive Disease	66		Wall Posterior		235.62.0	Nationwide Children's Hospital	TCGA-FD-A3SS-D33753	8668A690-F52F-42C2-92BF-02C09FA20491	TCGA-FD-A3SS-F41558	B88C803D-C311-4106-B05B-F515A1281D05										31	20			87	0		310			Non-Papillary	BLCA	YES	cisplatin			FE368E72-4A6C-47DE-9F3D-E7AB20018A90			NO	Muscle invasive urothelial carcinoma (pT2 or above)	No		YES		Transurethral resection (TURBT)
TCGA-XF-AAN5-01A				Complete Response	61	32	Bladder - NOS		433.35.0	Nationwide Children's Hospital	TCGA-XF-AAN5-D62543	9A823C6E-A86F-4A1C-A542-03795247A7A9	TCGA-XF-AAN5-F67209	45160D01-FB44-41DD-851B-729F15FFA149			Focal							31	31		211	127	0					Non-Papillary	BLCA	YES	Gemcitabine			B2FF441A-14D2-4E1C-92A8-BB485FB66B64			NO	Muscle invasive urothelial carcinoma (pT2 or above)	No		YES		Transurethral resection (TURBT)
TCGA-BL-A13I-01A			NO	Progressive Disease	57	27	Bladder - NOS		113.82.0	Nationwide Children's Hospital			TCGA-BL-A13I-F8516	EE162013-272A-4C99-ADF6-34507740A842										31	28				0		216			Non-Papillary	FPPP					60EFA676-8797-479C-8CAF-71B63E91CC33				Muscle invasive urothelial carcinoma (pT2 or above)	No		YES		Transurethral resection (TURBT)
TCGA-BL-A13I-01B			NO	Progressive Disease	57	27	Bladder - NOS		113.82.0	Nationwide Children's Hospital			TCGA-BL-A13I-F8516	EE162013-272A-4C99-ADF6-34507740A842										31	28				0		216			Non-Papillary	FPPP					60EFA676-8797-479C-8CAF-71B63E91CC33				Muscle invasive urothelial carcinoma (pT2 or above)	No		YES		Transurethral resection (TURBT)
TCGA-BL-A13I-11A			NO	Progressive Disease	57	27	Bladder - NOS		113.82.0	Nationwide Children's Hospital			TCGA-BL-A13I-F8516	EE162013-272A-4C99-ADF6-34507740A842										31	28				0		216			Non-Papillary	FPPP					60EFA676-8797-479C-8CAF-71B63E91CC33				Muscle invasive urothelial carcinoma (pT2 or above)	No		YES		Transurethral resection (TURBT)
TCGA-ZF-A9RD-01A					75	18	Bladder - NOS		433.35.0	Nationwide Children's Hospital										T2				31	15				0					Non-Papillary	BLCA			1		7F9DC5FF-8203-478A-A0CB-FE3166BF4383			NO	Muscle invasive urothelial carcinoma (pT2 or above)	No		YES		Transurethral resection (TURBT)
TCGA-FD-A43P-01A				Complete Response	74	19	Dome		252.56.0	Nationwide Children's Hospital			TCGA-FD-A43P-F47209	67596375-3A6D-4F55-9BCF-F4078360803F						T1				31	23				0					Non-Papillary	BLCA					E99E4848-AAC9-4C2E-92EC-6B15AC38D0B7		6	YES	Muscle invasive urothelial carcinoma (pT2 or above)	No		YES		Endoscopic Biopsy
TCGA-ZF-AA52-01A					70	18	Wall Posterior		401.36.0	Nationwide Children's Hospital									coal gas and oil byproduct chemicals	T2				31	14				0					Papillary	BLCA			1		82240EE4-030A-4F4D-9DDD-30189A0FE0F5			NO	Muscle invasive urothelial carcinoma (pT2 or above)	No		YES		Transurethral resection (TURBT)
TCGA-G2-A3IB-01A				Progressive Disease	66	18	Bladder - NOS		199.70.0	Nationwide Children's Hospital	TCGA-G2-A3IB-D66250	E79E0B30-0DD8-4B1A-A0C0-F8B62FB21AB4	TCGA-G2-A3IB-F36964	59104180-13A5-4B9F-8E90-88F0823847B0					none	T2a				31	6		145	143	0					Non-Papillary	BLCA		Vinblastine			008E06AB-81CF-4CE8-9E05-A472A6A475DC				Muscle invasive urothelial carcinoma (pT2 or above)	No		YES		Transurethral resection (TURBT)
TCGA-H4-A2HQ-01A	YES	NO		Progressive Disease	64	29	Wall Anterior		170.76.0	Nationwide Children's Hospital			TCGA-H4-A2HQ-F37046	F4FB995F-FFAF-4570-A0A3-F973AE2B0B23				Cervix		T2b				31	21				0		390			Non-Papillary	BLCA			0	Mother	3AA39CB9-526B-4BDD-B97E-CDA8EF0A5BE5				Muscle invasive urothelial carcinoma (pT2 or above)	No		YES		Transurethral resection (TURBT)
TCGA-4Z-AA89-01A	YES	YES		Progressive Disease	60		Bladder - NOS		401.36.0	Nationwide Children's Hospital			TCGA-4Z-AA89-F68135	842AA29C-2584-4D23-8F6A-DD4875A3D88F				Rectum		TX				31	13				0		885			Papillary	BLCA				Brother	D2F584F7-337F-45DC-99B0-03DAADB50C29			YES	Muscle invasive urothelial carcinoma (pT2 or above)	No		YES		Transurethral resection (TURBT)
TCGA-CF-A3MG-01A				Complete Response	48		Bladder - NOS		199.70.0	Nationwide Children's Hospital			TCGA-CF-A3MG-F70771	9D8F9F23-4A85-4C9B-A236-69474B179364										31	9				0					Papillary	BLCA					15859394-28E4-4351-9F36-F737133D44A4				Muscle invasive urothelial carcinoma (pT2 or above)	No		YES	Resection	Other method, specify:
TCGA-CF-A1HS-01A	NO	YES		Stable Disease	75		Bladder - NOS	Distant site	113.82.0	Nationwide Children's Hospital			TCGA-CF-A1HS-F70776	6D182716-6652-4084-9DA9-64CD1929040E	TCGA-CF-A1HS-R70777	BC267FAB-DEC0-4F1C-945F-6120C9B356C7								31	9				0		133	196	143	Non-Papillary	BLCA					7C2432DC-48D0-479A-B84D-DEA90F2969BB				Muscle invasive urothelial carcinoma (pT2 or above)	No		YES		Transurethral resection (TURBT)
TCGA-UY-A78P-01A				Complete Response	78		Bladder - NOS		367.40.0	Nationwide Children's Hospital			TCGA-UY-A78P-F70405	9CD79A0E-74CA-403E-97A0-277E81605B9D										31	11				0					Non-Papillary	BLCA					AACA0C6C-4AE5-4F29-A0E0-BE7CF9B5B288			NO	Muscle invasive urothelial carcinoma (pT2 or above)	No		YES		Transurethral resection (TURBT)
TCGA-UY-A78P-11A				Complete Response	78		Bladder - NOS		367.40.0	Nationwide Children's Hospital			TCGA-UY-A78P-F70405	9CD79A0E-74CA-403E-97A0-277E81605B9D										31	11				0					Non-Papillary	BLCA					AACA0C6C-4AE5-4F29-A0E0-BE7CF9B5B288			NO	Muscle invasive urothelial carcinoma (pT2 or above)	No		YES		Transurethral resection (TURBT)
TCGA-CU-A3QU-01A					58		Bladder - NOS		235.62.0	Nationwide Children's Hospital			TCGA-CU-A3QU-F40906	38A22E1B-4B94-4D7D-9C35-233708365C70										31	6				0					Non-Papillary	BLCA	NO		1		6C160113-3D0D-4BBB-BC6C-6792CD1C1B61			NO	Muscle invasive urothelial carcinoma (pT2 or above)	No		YES		Transurethral resection (TURBT)
TCGA-G2-AA3C-01A					66	19	Bladder - NOS		401.36.0	Nationwide Children's Hospital	TCGA-G2-AA3C-D62138	FB9A4401-CFEB-4B78-ABD2-AC6B25A42295						Breast-Fem		T3				31	11		200	111	0					Non-Papillary	BLCA	NO	gemcitabine	1	Mother	C0BB564B-412D-4F98-95D0-2A3BFF8D473A			NO	Muscle invasive urothelial carcinoma (pT2 or above)	No		YES		Transurethral resection (TURBT)
TCGA-HQ-A5ND-01A	NO	YES		Progressive Disease	78		Bladder - NOS	Distant Recurrence	279.54.0	Nationwide Children's Hospital			TCGA-HQ-A5ND-F70715	01C1310A-43A4-41F2-B718-233130111AC1	TCGA-HQ-A5ND-R60153	BFD67FAF-6714-4B3F-8CB7-C8CA570F0D63								31	2				0		84	155	149		BLCA					F5FCB8A2-ACCF-44FB-B662-A70BA27E808A		6	NO	Muscle invasive urothelial carcinoma (pT2 or above)	No		YES		Transurethral resection (TURBT)
TCGA-FD-A62P-01A					76		Wall Posterior		309.51.0	Nationwide Children's Hospital														31	21				0					Non-Papillary	BLCA					82AABEF3-258C-4E54-812F-28CB42C7CC2D		7	NO	Muscle invasive urothelial carcinoma (pT2 or above)	Yes		YES		Transurethral resection (TURBT)
TCGA-XF-AAN3-01A				Complete Response	76		Bladder - NOS		433.35.0	Nationwide Children's Hospital	TCGA-XF-AAN3-D62538	DEB2649C-47A3-4709-A79E-3DBDCEEF801D	TCGA-XF-AAN3-F67208	508F794E-756D-45D1-A1B9-7BF7FD7C05DB				Gastric						31	31		142	121	0					Non-Papillary	BLCA	NO	Gemcitabine		Father	B516D3A9-85EA-4090-8551-A90A74ACFC8C		7		Muscle invasive urothelial carcinoma (pT2 or above)	No		YES		Transurethral resection (TURBT)
TCGA-E7-A4XJ-01A				Complete Response	66	46	Wall NOS		279.54.0	Nationwide Children's Hospital			TCGA-E7-A4XJ-F49916	1588E9F2-5DBC-446B-B279-D2566F18A552			Focal		Orange Dioxin	T2				31	14				0					Non-Papillary	BLCA	YES				E07B09CE-C5B2-4B00-ACF9-4B5DD9C3B59E			NO	Muscle invasive urothelial carcinoma (pT2 or above)	No		YES		Endoscopic Biopsy
TCGA-CF-A9FF-01A				Complete Response	52		Wall Lateral		391.37.0	Nationwide Children's Hospital			TCGA-CF-A9FF-F69510	B18A11C5-A32E-44E0-BDC4-290D7F1A075A										31	12				0					Papillary	BLCA			2		9B9FD52A-5A4F-4A9F-9B26-EF11B4D04117			NO	Muscle invasive urothelial carcinoma (pT2 or above)	No		YES	Surgical Resection	Other method, specify:
TCGA-ZF-AA56-01A	NO	NO			79		Bladder - NOS		401.36.0	Nationwide Children's Hospital								Colon	nil to note	T2a				31	15				0		248			Non-Papillary	BLCA			1	Mother	D6522EBA-2465-4AB2-8A3D-C9494F02BC2A			NO	Muscle invasive urothelial carcinoma (pT2 or above)	No		YES		Transurethral resection (TURBT)
TCGA-K4-A6FZ-01A					75		Wall Posterior		317.49.0	Nationwide Children's Hospital			TCGA-K4-A6FZ-F63982	209DE4AA-9828-48B4-89AB-51088B25AD89										31	22				0					Non-Papillary	BLCA	NO				B7AA67C4-FD1A-4762-97E0-FB7A62C9466A			NO	Muscle invasive urothelial carcinoma (pT2 or above)	No		YES		Transurethral resection (TURBT)
TCGA-K4-A6FZ-11A					75		Wall Posterior		317.49.0	Nationwide Children's Hospital			TCGA-K4-A6FZ-F63982	209DE4AA-9828-48B4-89AB-51088B25AD89										31	22				0					Non-Papillary	BLCA	NO				B7AA67C4-FD1A-4762-97E0-FB7A62C9466A			NO	Muscle invasive urothelial carcinoma (pT2 or above)	No		YES		Transurethral resection (TURBT)
TCGA-XF-A9SY-01A	YES	NO		Progressive Disease	60	20	Bladder - NOS		433.35.0	Nationwide Children's Hospital	TCGA-XF-A9SY-D61330	FF865837-071F-4A5F-A0FE-293C5CD41B14	TCGA-XF-A9SY-F67198	74E278EF-82E9-42E3-A991-3E5D4B29A8BA			Focal	NOS						31	31		256	199	0	318	168			Non-Papillary	BLCA	YES	Gemcitabine		Mother	825117F2-057B-41BC-A779-32E46B9E07D1			NO	Muscle invasive urothelial carcinoma (pT2 or above)	No		YES		Transurethral resection (TURBT)
TCGA-FD-A3SN-01A	NO	NO		Complete Response	79	15	Wall Posterior		235.62.0	Nationwide Children's Hospital	TCGA-FD-A3SN-D33651	EE5DDF30-665A-41D3-B2F7-DF00A66F9AF7	TCGA-FD-A3SN-F41553	11D0010D-B749-4B47-A9E0-47C12F2666E6				Lung/Bronchus						31	20			117	0		199			Papillary	BLCA		gemcitabine	1	Brother	44F2F871-EB86-4507-BCD4-299F8E41E937		6	NO	Muscle invasive urothelial carcinoma (pT2 or above)	No		YES		Transurethral resection (TURBT)
TCGA-DK-A1A7-01A	YES	NO	NO	Stable Disease	67		Trigone		113.82.0	Nationwide Children's Hospital	TCGA-DK-A1A7-D72496	CEC69360-02B7-4FDE-9BCB-E92657C2E258	TCGA-DK-A1A7-F21680	C4516238-B68E-46A2-A797-BD566DA89BC5				Lymphoma	None					31	15		246	133	0		112			Non-Papillary	BLCA	NO	Cisplatin		Brother	4A906917-6E21-48C6-8216-E59FD6351606	Scheduled Follow-up Submission			Muscle invasive urothelial carcinoma (pT2 or above)	No		YES		Transurethral resection (TURBT)
TCGA-CF-A47W-01A				Complete Response	42	23	Bladder - NOS		252.56.0	Nationwide Children's Hospital			TCGA-CF-A47W-F69877	E2C39122-9872-4857-ABAC-CD611C406FE2						T2				31	22				0					Papillary	BLCA					A90260C3-2FB2-47EF-ABD2-3C5748709AA6			NO	Muscle invasive urothelial carcinoma (pT2 or above)	No		YES	surgical resection	Other method, specify:
TCGA-XF-A9T3-01A				Complete Response	69	17	Bladder - NOS		433.35.0	Nationwide Children's Hospital			TCGA-XF-A9T3-F67201	1A6DAD2B-5AB5-4F2D-99B4-3C2BFA08B5E9			Focal							31	31				0					Non-Papillary	BLCA	YES				2549923A-0F57-4398-BCEB-0361BEB66EB5			YES	Muscle invasive urothelial carcinoma (pT2 or above)	No		YES		Transurethral resection (TURBT)
TCGA-UY-A78L-01A				Progressive Disease	62		Bladder - NOS		337.47.0	Nationwide Children's Hospital	TCGA-UY-A78L-D69856	0E39EA87-108E-4729-AE4A-09934E78A61C	TCGA-UY-A78L-F66810	9889C070-0825-4BED-BC9B-DBB6ECB9811F						T2				31	23		232	152	0		355			Papillary	BLCA		Cisplatnin	1		FCDAEE91-4FAD-4632-BE06-56408A7B9F7D			NO	Muscle invasive urothelial carcinoma (pT2 or above)	No		YES	Cystourethroscopy	Other method, specify:
TCGA-GU-A42Q-01A				Complete Response	67	11	Wall Posterior		252.56.0	Nationwide Children's Hospital			TCGA-GU-A42Q-F45148	2F6CC158-D91B-4A64-A683-3B9162EE4F75				Leukemia-NOS	Pesticides					31	16				0					Non-Papillary	BLCA	NO			Brother	C4ED87CC-32FD-4D94-AB34-5BEAC6A10BDA			NO	Muscle invasive urothelial carcinoma (pT2 or above)	No		YES		Transurethral resection (TURBT)
TCGA-GU-AATQ-01A					68	25	Wall Lateral		401.36.0	Nationwide Children's Hospital										T2				31	25				0					Non-Papillary	BLCA	NO		2		9147D92C-C9C7-4E5C-A00D-E27FDFFA7894			NO	Muscle invasive urothelial carcinoma (pT2 or above)	No		YES		Transurethral resection (TURBT)
TCGA-FD-A6TB-01A				Complete Response	82		Wall Posterior		337.47.0	Nationwide Children's Hospital			TCGA-FD-A6TB-F62055	7BFF990B-6A80-4447-8F00-38F0BE6B397E						T1		NO		31	11				0					Non-Papillary	BLCA					5F528B04-DD64-4404-8C56-7F30D890F969			YES	Muscle invasive urothelial carcinoma (pT2 or above)	Yes	YES	YES		Transurethral resection (TURBT)
TCGA-DK-A1AB-01A	YES				74		Wall Posterior		113.82.0	Nationwide Children's Hospital	TCGA-DK-A1AB-D21694	007C4BCC-890D-4D72-8668-29EEC0F26562	TCGA-DK-A1AB-F21693	902891C5-E9FB-48DC-BB7F-1136BBD36AD2				Pancreas	None					31	15				0		364			Non-Papillary	BLCA	YES			Father	9457FCE4-F2CB-4C9B-9684-136B24BF91BF	Scheduled Follow-up Submission			Muscle invasive urothelial carcinoma (pT2 or above)	No		YES		Endoscopic Biopsy
TCGA-LT-A5Z6-01A				Complete Response	56		Bladder - NOS		294.53.0	Nationwide Children's Hospital	TCGA-LT-A5Z6-D45446	822C656A-0E82-4336-A8C3-5771FBBDC47D	TCGA-LT-A5Z6-F58151	07787D62-FE6C-40A8-824E-3C1152B478C8				Prostate		T2				31	1		166	29	0					Non-Papillary	BLCA		Cisplatin		Father	8F6B1BD1-69E4-4315-9F07-2D4214D55B24			NO	Muscle invasive urothelial carcinoma (pT2 or above)	No		YES		Transurethral resection (TURBT)
TCGA-CF-A3MH-01A				Complete Response	75	26	Bladder - NOS	Primary Tumor Field	199.70.0	Nationwide Children's Hospital			TCGA-CF-A3MH-F70769	51D02C63-44FC-435C-A94F-0D7D8E41A729	TCGA-CF-A3MH-R70770	B3018087-69E5-4B10-A277-92A4E7205D6A								31	9				0			146	119	Papillary	BLCA					721114F6-0B72-4334-85C9-DD90A95A4DD1				Muscle invasive urothelial carcinoma (pT2 or above)	No		YES	Resection	Other method, specify:
TCGA-UY-A78M-01A				Progressive Disease	81		Bladder - NOS		356.42.0	Nationwide Children's Hospital			TCGA-UY-A78M-F66812	E1B314AC-2F4A-4E27-997D-396AAA721CDA										31	23				0					Non-Papillary	BLCA			1		5691C3E6-80E6-4E6F-B900-F991F896588B			NO	Muscle invasive urothelial carcinoma (pT2 or above)	No		YES		Transurethral resection (TURBT)
TCGA-G2-A2EC-01A	NO	NO		Progressive Disease	58	29	Bladder - NOS		170.76.0	Nationwide Children's Hospital	TCGA-G2-A2EC-D32976	F177C0BC-4D08-4D17-B546-1B4C4560AC32	TCGA-G2-A2EC-F32963	AE4F1FBE-E040-45C2-A8DF-6CC5C5AA61DB				Prostate		T2a				31	18		75	24	0		679			Non-Papillary	BLCA		Cisplatin	1	Brother	B27CC52B-3A4C-4271-99B8-EA4984026040				Muscle invasive urothelial carcinoma (pT2 or above)	No		YES		Transurethral resection (TURBT)
TCGA-BT-A3PH-01A					76		Wall Posterior		223.61.0	Nationwide Children's Hospital										T3b				31	5				0					Non-Papillary	BLCA	NO				D0E7FF7E-AC05-4CB1-B6BB-03E78803F2B1			NO	Muscle invasive urothelial carcinoma (pT2 or above)	No		YES		Endoscopic Biopsy
TCGA-ZF-AA53-01A				Complete Response	60		Wall NOS		401.36.0	Nationwide Children's Hospital	TCGA-ZF-AA53-D72089	348A86EE-A088-45D5-BF2B-ABE4D6526C42	TCGA-ZF-AA53-F72087	AE350897-CE80-4AEA-B2C6-A2853ECB9FA7				CNS	solvents, coking plant fumes and residues, diesel exhaust fumes, trichlorethylene perchloroethylene, brazing, soldering, resin fumesfrom hot box breaker core machines	T2a		NO		31	10		166	68	0					Non-Papillary	BLCA		Cisplatin	0	Brother	14FB175F-7DF0-47FA-9D00-F42422A9B173		6	YES	Muscle invasive urothelial carcinoma (pT2 or above)	No	YES	YES		Transurethral resection (TURBT)
TCGA-4Z-AA80-01A					73	15	Bladder - NOS		401.36.0	Nationwide Children's Hospital										T1				31	5				0					Papillary	BLCA	NO		1		D3997874-A000-4890-AC3F-05B8F829BB55			NO	Muscle invasive urothelial carcinoma (pT2 or above)	No		YES		Transurethral resection (TURBT)
TCGA-BT-A20U-01A				Complete Response	70		Bladder - NOS		128.74.0	Nationwide Children's Hospital			TCGA-BT-A20U-F44889	8C0687AB-FA91-4B8D-9392-6A44DC927791					Community College	T3a				31	28				0					Non-Papillary	BLCA					CE40A7B6-2816-4A98-9CAB-CF3BA4A91C18				Muscle invasive urothelial carcinoma (pT2 or above)	No		YES	cystoscopy	Other method, specify:
TCGA-BT-A20U-11A				Complete Response	70		Bladder - NOS		128.74.0	Nationwide Children's Hospital			TCGA-BT-A20U-F44889	8C0687AB-FA91-4B8D-9392-6A44DC927791					Community College	T3a				31	28				0					Non-Papillary	BLCA					CE40A7B6-2816-4A98-9CAB-CF3BA4A91C18				Muscle invasive urothelial carcinoma (pT2 or above)	No		YES	cystoscopy	Other method, specify:
TCGA-FD-A6TK-01A				Complete Response	60		Wall Posterior		337.47.0	Nationwide Children's Hospital			TCGA-FD-A6TK-F62059	5D5ADEAA-8221-4B20-B9D4-6D94D01B6E7C						T2				31	11				0					Non-Papillary	BLCA	NO		0		3C6CC7AD-525A-4D1D-B69A-939DB99C0727			NO	Muscle invasive urothelial carcinoma (pT2 or above)	No		YES		Transurethral resection (TURBT)
TCGA-FD-A6TI-01A					73		Wall Posterior		328.47.0	Nationwide Children's Hospital			TCGA-FD-A6TI-F62057	8979DF95-1617-45B3-AE33-1523452A4E3A						T2				31	11				0					Non-Papillary	BLCA					9A02C7AD-C215-41BA-AA74-5C14E3E4B365		7	NO	Muscle invasive urothelial carcinoma (pT2 or above)	No		YES		Transurethral resection (TURBT)
TCGA-GC-A3I6-01A	YES	NO		Progressive Disease	45		Wall Posterior		199.70.0	Nationwide Children's Hospital			TCGA-GC-A3I6-F58940	6515569A-0756-4DE2-9019-E89FCFB66098										31	29				0		546			Non-Papillary	BLCA			3		80D01DAF-94F1-4BF0-B467-26D23AC18232				Muscle invasive urothelial carcinoma (pT2 or above)	No		YES		Endoscopic Biopsy
TCGA-E7-A7DV-01A					44		Wall Posterior		337.47.0	Nationwide Children's Hospital			TCGA-E7-A7DV-F63143	2BC49ACB-B5BB-4E34-8EA4-0936621F76EE			Extensive							31	7				0					Papillary	BLCA	YES		1		21585955-1092-43C0-8F74-A6E59D560A10			YES	Muscle invasive urothelial carcinoma (pT2 or above)	No		YES		Transurethral resection (TURBT)
TCGA-ZF-AA4X-01A	YES	NO		Stable Disease	56		Bladder - NOS	Primary Tumor Field	391.37.0	Nationwide Children's Hospital			TCGA-ZF-AA4X-F72085	698DDB92-C2A9-439E-B8E5-D83F59385957	TCGA-ZF-AA4X-R72108	740DDE7C-F130-4DB3-A147-BC9D262CDB06		Colon	nil	T2				31	10				0		1668	98	63	Non-Papillary	BLCA			0	Mother	39221576-A031-4F7B-AD99-3883118B024D			NO	Muscle invasive urothelial carcinoma (pT2 or above)	No		YES		Transurethral resection (TURBT)
TCGA-ZF-AA4V-01A				Complete Response	66	15	Bladder - NOS		391.37.0	Nationwide Children's Hospital	TCGA-ZF-AA4V-D72083	ED9CC992-A9F2-41F2-9711-1747A3A1F37E	TCGA-ZF-AA4V-F72082	ACB58F20-3736-46A9-89EA-F6BABE17601C				Breast-Fem	soldering, assembling and repairng electrical goods	T2				31	10		265	202	0					Non-Papillary	BLCA	NO	Gemcitabine and Cisplatin	0	Child	6CAFC1B1-7C33-4B85-913F-619740EF239B			NO	Muscle invasive urothelial carcinoma (pT2 or above)	No		YES		Transurethral resection (TURBT)
TCGA-CF-A8HY-01A				Complete Response	59		Bladder - NOS		367.40.0	Nationwide Children's Hospital			TCGA-CF-A8HY-F69764	D92D6F2A-A3E3-426A-8BFD-3C8CC235FE4A										31	19				0					Papillary	BLCA			2		CD19CAA2-80CF-4EEB-B287-4E8026114CFD			NO	Muscle invasive urothelial carcinoma (pT2 or above)	No		YES	Surgical Resection	Other method, specify:
TCGA-BT-A20N-01A				Progressive Disease	72		Trigone		128.74.0	Nationwide Children's Hospital	TCGA-BT-A20N-D44813	E926C775-6E1D-4366-9740-C919D36E9569	TCGA-BT-A20N-F44718	4B06859E-F64C-4594-A668-8244D291D8C6						T3a				31	25		323	198	0					Non-Papillary	BLCA		Cisplatin			45F00D53-927B-463E-841C-A8358CEBF89A		6		Muscle invasive urothelial carcinoma (pT2 or above)	No		YES		Transurethral resection (TURBT)
TCGA-BT-A20N-11A				Progressive Disease	72		Trigone		128.74.0	Nationwide Children's Hospital	TCGA-BT-A20N-D44813	E926C775-6E1D-4366-9740-C919D36E9569	TCGA-BT-A20N-F44718	4B06859E-F64C-4594-A668-8244D291D8C6						T3a				31	25		323	198	0					Non-Papillary	BLCA		Cisplatin			45F00D53-927B-463E-841C-A8358CEBF89A		6		Muscle invasive urothelial carcinoma (pT2 or above)	No		YES		Transurethral resection (TURBT)
TCGA-BL-A5ZZ-01A	YES	NO		Progressive Disease	80	38	Wall Posterior		309.51.0	Nationwide Children's Hospital			TCGA-BL-A5ZZ-F51337	F71FDD28-8F63-4168-8CCB-D9F42966091F										31	15				0		242			Papillary	BLCA			1		37BCAE04-13AC-4CD2-A6D8-829146F8E37C			NO	Muscle invasive urothelial carcinoma (pT2 or above)	No		YES		Transurethral resection (TURBT)
TCGA-BL-A5ZZ-11A	YES	NO		Progressive Disease	80	38	Wall Posterior		309.51.0	Nationwide Children's Hospital			TCGA-BL-A5ZZ-F51337	F71FDD28-8F63-4168-8CCB-D9F42966091F										31	15				0		242			Papillary	BLCA			1		37BCAE04-13AC-4CD2-A6D8-829146F8E37C			NO	Muscle invasive urothelial carcinoma (pT2 or above)	No		YES		Transurethral resection (TURBT)
TCGA-K4-A5RH-01A	NO	YES		Progressive Disease	69	30	Trigone	Regional site	309.51.0	Nationwide Children's Hospital			TCGA-K4-A5RH-F63974	D992237B-9093-4AE4-9704-314CA604A463	TCGA-K4-A5RH-R63976	5259EFAF-6965-4AD2-A397-34428738CC4E				TX				31	22				0		207	248	220	Non-Papillary	BLCA					ECCBCD4E-B808-4BBD-A3C1-1DF15F2D714F			NO	Muscle invasive urothelial carcinoma (pT2 or above)	No		YES		Transurethral resection (TURBT)
TCGA-K4-A5RH-11A	NO	YES		Progressive Disease	69	30	Trigone	Regional site	309.51.0	Nationwide Children's Hospital			TCGA-K4-A5RH-F63974	D992237B-9093-4AE4-9704-314CA604A463	TCGA-K4-A5RH-R63976	5259EFAF-6965-4AD2-A397-34428738CC4E				TX				31	22				0		207	248	220	Non-Papillary	BLCA					ECCBCD4E-B808-4BBD-A3C1-1DF15F2D714F			NO	Muscle invasive urothelial carcinoma (pT2 or above)	No		YES		Transurethral resection (TURBT)
TCGA-GV-A6ZA-01A				Complete Response	54		Bladder - NOS		337.47.0	Nationwide Children's Hospital			TCGA-GV-A6ZA-F63038	419C7052-755B-4CF4-9603-1576E1ED77B6										31	30				0					Papillary	BLCA					85CD7688-4A2E-44B7-9B97-186F1F01D629		6	NO	Muscle invasive urothelial carcinoma (pT2 or above)	No		YES		Transurethral resection (TURBT)
TCGA-XF-A9SW-01A					85		Bladder - NOS		433.35.0	Nationwide Children's Hospital								Breast-Fem						31	5				0					Non-Papillary	BLCA	NO			Child	3EF49D36-0225-447B-9F1B-2CF10B81EF7F		7	YES	Muscle invasive urothelial carcinoma (pT2 or above)	No		YES		Transurethral resection (TURBT)
TCGA-5N-A9KI-01A					76	18	Bladder - NOS		433.35.0	Nationwide Children's Hospital										T4a				31	16				0					Non-Papillary	BLCA			1		57D9E0E8-E2D4-4F3A-BC0E-F1D9DD00E1B8			NO	Muscle invasive urothelial carcinoma (pT2 or above)	No		YES		Endoscopic Biopsy
TCGA-ZF-A9R0-01A				Progressive Disease	82	25	Wall Posterior		391.37.0	Nationwide Children's Hospital			TCGA-ZF-A9R0-F71184	4C3878E4-FAC4-47CE-9ADE-9CE0E98D9315					aircraft fuel, chemicals with 'chlor' in the name	T2				31	20				0		559			Non-Papillary	BLCA			2		99CBABEF-1A5B-4E3F-A27F-4BC6C35FB74C			NO	Muscle invasive urothelial carcinoma (pT2 or above)	No		YES		Transurethral resection (TURBT)
TCGA-E7-A4IJ-01A	NO	NO		Complete Response	56	30	Wall NOS		279.54.0	Nationwide Children's Hospital			TCGA-E7-A4IJ-F45976	DE10FC87-C52D-44D6-86C1-E49B5F51F92E										31	26				0		620			Papillary	BLCA					055F968E-A4B2-44A6-A86A-4BDEEA4A84DF			NO	Muscle invasive urothelial carcinoma (pT2 or above)	No		YES		Endoscopic Biopsy
TCGA-DK-A3IQ-01A	YES	NO		Progressive Disease	74		Wall Posterior		199.70.0	Nationwide Children's Hospital	TCGA-DK-A3IQ-D38698	70BA0E25-A08A-4327-B527-C11B8935C88E	TCGA-DK-A3IQ-F38696	B286D5D2-192B-4DC0-AD44-5553D3BA9F74				Multiple Myeloma						31	20		417	277	0		250			Papillary	BLCA		Gemcitabine		Brother	F471571D-208B-4B7B-A1E7-A9248EEEFF3E				Muscle invasive urothelial carcinoma (pT2 or above)	No		YES		Transurethral resection (TURBT)
TCGA-ZF-A9R7-01A				Complete Response	76	21	Bladder - NOS		391.37.0	Nationwide Children's Hospital			TCGA-ZF-A9R7-F72076	4A92EF9C-1786-4049-B6F0-71ACB88650E1				Uterine	nil to note	T2				31	10				0					Non-Papillary	BLCA			0	Mother	5EE4D611-1F31-4842-8032-4661B5FECBF9			NO	Muscle invasive urothelial carcinoma (pT2 or above)	No		YES		Transurethral resection (TURBT)
TCGA-UY-A9PA-01A				Complete Response	48		Bladder - NOS		391.37.0	Nationwide Children's Hospital			TCGA-UY-A9PA-F70398	F8603EA3-DDBA-435E-A528-6D2EF059BE7D										31	11				0					Non-Papillary	BLCA					463B8351-0293-4842-B561-1919CEDE96F1				Muscle invasive urothelial carcinoma (pT2 or above)	No		YES		Transurethral resection (TURBT)
TCGA-UY-A9PD-01A				Complete Response	80		Bladder - NOS		391.37.0	Nationwide Children's Hospital			TCGA-UY-A9PD-F70399	2B825E49-AAC7-4CA0-A57E-9B55038002AD										31	11				0					Non-Papillary	BLCA					EA5311DF-7A2B-4BBC-96A4-7F27CE21FB37				Muscle invasive urothelial carcinoma (pT2 or above)	No		YES		Transurethral resection (TURBT)
TCGA-E7-A8O7-01A				Complete Response	52		Wall NOS		367.40.0	Nationwide Children's Hospital			TCGA-E7-A8O7-F68556	FFA39C12-78B2-4E35-8FD6-EACCE6060AAB						T3				31	26				0					Papillary	BLCA	NO				D25B7252-7990-45EC-8813-FAFDE92B0223			NO	Muscle invasive urothelial carcinoma (pT2 or above)	No		YES		Endoscopic Biopsy
TCGA-4Z-AA87-01A	YES	NO		Stable Disease	72		Bladder - NOS		401.36.0	Nationwide Children's Hospital			TCGA-4Z-AA87-F67087	B47C828C-153F-4DF2-B953-C6D5F6D7388E						T4a				31	30				0		581			Non-Papillary	BLCA					97E19FC2-51EB-4CD5-9A11-6DE12A51B8D9				Muscle invasive urothelial carcinoma (pT2 or above)	No		YES		Transurethral resection (TURBT)
TCGA-CU-A0YN-01A				Complete Response	60		Bladder - NOS		86.78.0	Nationwide Children's Hospital			TCGA-CU-A0YN-F18419	25687CDF-A78F-449D-8C14-C26590BB48ED										31	5				0					Non-Papillary	BLCA					3EEC4E1A-22CF-4384-8892-C13EEF6F91C6	Scheduled Follow-up Submission	6		Muscle invasive urothelial carcinoma (pT2 or above)	No		YES		Transurethral resection (TURBT)
TCGA-CU-A0YN-11A				Complete Response	60		Bladder - NOS		86.78.0	Nationwide Children's Hospital			TCGA-CU-A0YN-F18419	25687CDF-A78F-449D-8C14-C26590BB48ED										31	5				0					Non-Papillary	BLCA					3EEC4E1A-22CF-4384-8892-C13EEF6F91C6	Scheduled Follow-up Submission	6		Muscle invasive urothelial carcinoma (pT2 or above)	No		YES		Transurethral resection (TURBT)
TCGA-C4-A0EZ-01A				Partial Response	69	29			86.78.0	Nationwide Children's Hospital	TCGA-C4-A0EZ-D35655	0FD0C954-A1F7-4E90-9E6C-E8BF11419D64	TCGA-C4-A0EZ-F35646	CE16F36E-C203-4E90-A045-C1C2219AFE3A										31	5		243	243	0					Non-Papillary	BLCA		Doxorubicin			FF6FF16F-3F53-42E5-84C2-9F02240B12A6				Muscle invasive urothelial carcinoma (pT2 or above)	No		YES	surgical resection	Other method, specify:
TCGA-DK-A6B1-01A				Complete Response	67		Wall Anterior		309.51.0	Nationwide Children's Hospital			TCGA-DK-A6B1-F60144	E826A82A-CB34-421E-9D98-7382262A46FE				Prostate	None					31	29				0					Papillary	BLCA				Brother	49D19CC5-69B5-4A88-8C88-2955E519A2C9			YES	Muscle invasive urothelial carcinoma (pT2 or above)	No		YES		Transurethral resection (TURBT)
TCGA-CF-A9FH-01A					85	25	Bladder - NOS		391.37.0	Nationwide Children's Hospital														31	30				0					Papillary	BLCA					0C8843E2-507F-4612-95E6-E1F502D6207B			NO	Muscle invasive urothelial carcinoma (pT2 or above)	No		YES	Surgical Resection	Other method, specify:
TCGA-BT-A42F-01A				Complete Response	64		Wall Posterior		252.56.0	Nationwide Children's Hospital			TCGA-BT-A42F-F57822	5BC32FE4-8A5E-43C7-AA12-72A95F4F839C			Focal			T4a				31	27				0					Non-Papillary	BLCA	YES				FC9CFBBA-F942-41A3-933A-52FA18732F6A			NO	Muscle invasive urothelial carcinoma (pT2 or above)	No		YES		Transurethral resection (TURBT)
TCGA-GU-A764-01A				Complete Response	66	20	Wall Anterior		356.42.0	Nationwide Children's Hospital			TCGA-GU-A764-F64028	78236F9D-3BDC-4AE8-82D5-B55A7B47C0DA				Colon						31	25				0					Non-Papillary	BLCA	NO			Father	AFEC31F5-FE2D-4823-AB93-5F65720C6680			NO	Muscle invasive urothelial carcinoma (pT2 or above)	No		YES	GREEN LIGHT LASER	Other method, specify:
TCGA-E7-A85H-01A				Complete Response	64	44	Bladder - NOS		356.42.0	Nationwide Children's Hospital			TCGA-E7-A85H-F63590	4F81BD0C-1B38-41B0-B558-8998A89D75F1			Focal							31	13				0					Non-Papillary	BLCA	YES				3B42DBB1-5A82-4D1A-BF40-FDB7115F7D23			NO	Muscle invasive urothelial carcinoma (pT2 or above)	No		YES		Endoscopic Biopsy
TCGA-GV-A3QH-01A		NO		Progressive Disease	67	53	Trigone		223.61.0	Nationwide Children's Hospital	TCGA-GV-A3QH-D34427	31442F55-E1D1-40C8-B27E-2AF7845AC2BF	TCGA-GV-A3QH-F40239	82F5E34C-521F-4FBF-BE1D-1FF424AD0AA1				Kidney-except Pelvis		T2				31	14		170	135	0		125			Non-Papillary	BLCA		Gemcitabine		Sister	AB47F17F-779B-40B6-A7C3-D33ACA1D15BA			NO	Muscle invasive urothelial carcinoma (pT2 or above)	No		YES		Transurethral resection (TURBT)
TCGA-FD-A3SQ-01A	YES	YES		Progressive Disease	62		Wall Posterior		235.62.0	Nationwide Children's Hospital	TCGA-FD-A3SQ-D33653	8D7B7DDD-FDC7-4951-B8A2-445454530940	TCGA-FD-A3SQ-F41556	39C9DFBF-325F-4701-95A0-F684E8C84256				Breast-Fem						31	20		151	78	0		1122			Non-Papillary	BLCA	YES	gemcitabine		Sister	DD5B28D4-1DD0-457E-997A-EE367E86F057		6	NO	Muscle invasive urothelial carcinoma (pT2 or above)	No		YES		Transurethral resection (TURBT)
TCGA-G2-A3IE-01A				Progressive Disease	51	15	Bladder - NOS		199.70.0	Nationwide Children's Hospital	TCGA-G2-A3IE-D36983	70591683-FCF3-48E0-8E19-6D1559B9419D	TCGA-G2-A3IE-F36966	070BCC32-6DC8-4D2B-A060-385A1D062EE6				Lung/Bronchus		T2a				31	20		100	81	0					Non-Papillary	BLCA		Cisplatin	1	Father	561845F0-FD30-4C45-82EC-B1F94B4C1D04				Muscle invasive urothelial carcinoma (pT2 or above)	No		YES		Transurethral resection (TURBT)
TCGA-DK-A3IT-01A				Complete Response	62		Wall Lateral		199.70.0	Nationwide Children's Hospital			TCGA-DK-A3IT-F38822	67317CB1-E5B6-4F70-99F9-3B763F7AAE83										31	27				0					Non-Papillary	BLCA					601D6247-36EE-4AC6-949E-D27944CCFC83		7		Muscle invasive urothelial carcinoma (pT2 or above)	No		YES		Transurethral resection (TURBT)
TCGA-BL-A13J-01A				Stable Disease	65	25	Wall Posterior		86.78.0	Nationwide Children's Hospital			TCGA-BL-A13J-F8341	C9552795-F8F8-4C03-89BB-423888A99FE7				Lung/Bronchus	Benzine & Methylene Chloride					31	25				0					Papillary	FPPP	YES			Mother	77A2F8B7-1526-4ECE-B61D-440E1E0B40BC				Muscle invasive urothelial carcinoma (pT2 or above)	No		YES		Transurethral resection (TURBT)
TCGA-BL-A13J-01B				Stable Disease	65	25	Wall Posterior		86.78.0	Nationwide Children's Hospital			TCGA-BL-A13J-F8341	C9552795-F8F8-4C03-89BB-423888A99FE7				Lung/Bronchus	Benzine & Methylene Chloride					31	25				0					Papillary	FPPP	YES			Mother	77A2F8B7-1526-4ECE-B61D-440E1E0B40BC				Muscle invasive urothelial carcinoma (pT2 or above)	No		YES		Transurethral resection (TURBT)
TCGA-BL-A13J-11A				Stable Disease	65	25	Wall Posterior		86.78.0	Nationwide Children's Hospital			TCGA-BL-A13J-F8341	C9552795-F8F8-4C03-89BB-423888A99FE7				Lung/Bronchus	Benzine & Methylene Chloride					31	25				0					Papillary	FPPP	YES			Mother	77A2F8B7-1526-4ECE-B61D-440E1E0B40BC				Muscle invasive urothelial carcinoma (pT2 or above)	No		YES		Transurethral resection (TURBT)
TCGA-BT-A2LD-01A	NO	YES		Progressive Disease	78		Trigone	Distant site	199.70.0	Nationwide Children's Hospital	TCGA-BT-A2LD-D44922	60CACF08-2DDB-465D-B22A-E4A02C79D163	TCGA-BT-A2LD-F44917	A1AE46C4-569E-4033-93E7-97261A51BA65	TCGA-BT-A2LD-R44925	92DF3ECA-EC87-42C0-BF8F-A3E0B9199883		Liver-Primary-NOS		T3a				31	28		611	458	0		555	555	555	Non-Papillary	BLCA	NO	Taxol		Mother	EB1E0B24-FE79-4234-93CA-4520747590A2				Muscle invasive urothelial carcinoma (pT2 or above)	No		YES	Cystectomy	Other method, specify:
TCGA-YF-AA3L-01A				Complete Response	47	17	Wall Lateral		391.37.0	Nationwide Children's Hospital	TCGA-YF-AA3L-D59725	4AF60913-699B-42B6-B918-1930F7671B04	TCGA-YF-AA3L-F67499	3825A98B-3424-4556-ADD5-FE6F6D60DC38				Gynecology-NOS						31	6			214	0					Non-Papillary	BLCA		Gemcitabine		Sister	EE4F759C-B4DD-4F96-8F08-2E55E0C1DA04			NO	Muscle invasive urothelial carcinoma (pT2 or above)	No		YES		Transurethral resection (TURBT)
TCGA-UY-A9PF-01A				Complete Response	77		Bladder - NOS		391.37.0	Nationwide Children's Hospital			TCGA-UY-A9PF-F70406	92B18BBD-68D3-4A4D-A12C-9665F408BCA1										31	11				0					Papillary	BLCA					3103DE78-24C1-403F-AB1E-1622FA02DAB4				Muscle invasive urothelial carcinoma (pT2 or above)	No		YES		Transurethral resection (TURBT)
TCGA-BT-A0YX-01A	YES		NO	Progressive Disease	70		Bladder - NOS		86.78.0	Nationwide Children's Hospital			TCGA-BT-A0YX-F19473	2A9824E2-20FD-44EA-ADF8-CA2CD6FC0196			Extensive	Colon	None known	T3b				31	12				0		326			Non-Papillary	BLCA	YES			Sister	B2DE2177-9518-4999-8293-78719DB917C7				Muscle invasive urothelial carcinoma (pT2 or above)	No		YES		Transurethral resection (TURBT)
TCGA-K4-A5RI-01A	NO	NO		Progressive Disease	67		Wall Posterior		294.53.0	Nationwide Children's Hospital			TCGA-K4-A5RI-F63979	0E027E85-C27C-416C-A9A8-40B8EF3C90A6						TX				31	22				0	236	236			Non-Papillary	BLCA					46CBEA39-54E9-478E-8125-CAE0A7A8F11C			NO	Muscle invasive urothelial carcinoma (pT2 or above)	No		YES		Transurethral resection (TURBT)
TCGA-K4-A5RI-11A	NO	NO		Progressive Disease	67		Wall Posterior		294.53.0	Nationwide Children's Hospital			TCGA-K4-A5RI-F63979	0E027E85-C27C-416C-A9A8-40B8EF3C90A6						TX				31	22				0	236	236			Non-Papillary	BLCA					46CBEA39-54E9-478E-8125-CAE0A7A8F11C			NO	Muscle invasive urothelial carcinoma (pT2 or above)	No		YES		Transurethral resection (TURBT)
TCGA-FD-A3SL-01A				Stable Disease	60		Wall Posterior		235.62.0	Nationwide Children's Hospital	TCGA-FD-A3SL-D33756	EED1ECB8-D31C-45AA-AE8F-096151C2119B	TCGA-FD-A3SL-F41507	4D526402-59C3-453D-B96F-B77910DA6A24				Colon				NO		31	26			302	0		260			Non-Papillary	BLCA	YES	cisplatin		Mother	552E3667-1168-4EE7-AB34-65EBA79387DA			YES	Muscle invasive urothelial carcinoma (pT2 or above)	No	YES	YES		Transurethral resection (TURBT)
TCGA-4Z-AA81-01A				Complete Response	80		Bladder - NOS		401.36.0	Nationwide Children's Hospital			TCGA-4Z-AA81-F67082	A88A9D65-2F19-47F5-A77F-D169F0BC3F44						T2				31	30				0					Papillary	BLCA					5D0B319D-8A9E-48C8-AF8C-0D245CED17E6			NO	Muscle invasive urothelial carcinoma (pT2 or above)	No		YES		Transurethral resection (TURBT)
TCGA-FD-A5BS-01A				Stable Disease	68		Wall Posterior		279.54.0	Nationwide Children's Hospital	TCGA-FD-A5BS-D42845	D9E3F149-3C29-49FA-91B5-5BC112FBA477	TCGA-FD-A5BS-F52769	016B4BE3-DA09-46EA-ADA1-F0D960BD7323								NO		31	6		854	777	0					Non-Papillary	BLCA		Cisplatin			EC26BACC-54FB-4AC6-B58F-FE3F771CBAA7		6	YES	Muscle invasive urothelial carcinoma (pT2 or above)	No	YES	YES		Transurethral resection (TURBT)
TCGA-HQ-A5NE-01A	NO	YES		Progressive Disease	57		Bladder - NOS	Distant Recurrence	294.53.0	Nationwide Children's Hospital			TCGA-HQ-A5NE-F70717	601B4D9C-0DE7-47A6-B98C-E497C8415D56	TCGA-HQ-A5NE-R60155	29BBE4E2-D8EF-445F-BECD-5E47AAEEC7F7			none	T3				31	20				0		211	245	238	Non-Papillary	BLCA					80465E79-94A4-4A9A-B1B8-5809B351A3E2			NO	Muscle invasive urothelial carcinoma (pT2 or above)	No		YES		Transurethral resection (TURBT)
TCGA-4Z-AA83-01A				Complete Response	52		Bladder - NOS		401.36.0	Nationwide Children's Hospital			TCGA-4Z-AA83-F67022	9E020C6D-2DD8-425C-B7FA-2FD69DC3FF73					Not specified	T2				31	29				0					Papillary	BLCA					DDF2E6CF-DBD3-4A47-ACC6-12886DE859A8			NO	Muscle invasive urothelial carcinoma (pT2 or above)	No		YES		Transurethral resection (TURBT)
TCGA-2F-A9KP-01A	NO	NO			66	15	Wall Lateral		391.37.0	Nationwide Children's Hospital										T2				31	19				0		343			Non-Papillary	BLCA	YES				FBCFD950-1515-413C-BE59-D1CE04B851DD			NO	Muscle invasive urothelial carcinoma (pT2 or above)	No		YES		Transurethral resection (TURBT)
TCGA-2F-A9KQ-01A				Complete Response	69		Bladder - NOS		391.37.0	Nationwide Children's Hospital			TCGA-2F-A9KQ-F65554	77F8DA0E-D908-4723-A1C6-16CE4C25D9A4						TX				31	23				0					Non-Papillary	BLCA					667ED37F-EE9E-44B9-AE33-4EB2A384290F			NO	Muscle invasive urothelial carcinoma (pT2 or above)	No		YES		Transurethral resection (TURBT)
TCGA-2F-A9KQ-11A				Complete Response	69		Bladder - NOS		391.37.0	Nationwide Children's Hospital			TCGA-2F-A9KQ-F65554	77F8DA0E-D908-4723-A1C6-16CE4C25D9A4						TX				31	23				0					Non-Papillary	BLCA					667ED37F-EE9E-44B9-AE33-4EB2A384290F			NO	Muscle invasive urothelial carcinoma (pT2 or above)	No		YES		Transurethral resection (TURBT)
TCGA-BT-A20O-01A	NO	YES		Progressive Disease	75		Wall Lateral	Local Recurrence	128.74.0	Nationwide Children's Hospital			TCGA-BT-A20O-F44814	06026381-8689-4105-B4A2-179EE7F026C8	TCGA-BT-A20O-R44815	591BE59B-5444-4EFD-8065-EA2C48451A15				T3a				31	27				0		315			Non-Papillary	BLCA					E18AC141-CFAE-4D3B-A5B3-106419902286				Muscle invasive urothelial carcinoma (pT2 or above)	No		YES		Transurethral resection (TURBT)
TCGA-BT-A20O-11A	NO	YES		Progressive Disease	75		Wall Lateral	Local Recurrence	128.74.0	Nationwide Children's Hospital			TCGA-BT-A20O-F44814	06026381-8689-4105-B4A2-179EE7F026C8	TCGA-BT-A20O-R44815	591BE59B-5444-4EFD-8065-EA2C48451A15				T3a				31	27				0		315			Non-Papillary	BLCA					E18AC141-CFAE-4D3B-A5B3-106419902286				Muscle invasive urothelial carcinoma (pT2 or above)	No		YES		Transurethral resection (TURBT)
TCGA-DK-AA6P-01A	NO	NO			72	14	Wall Lateral		401.36.0	Nationwide Children's Hospital	TCGA-DK-AA6P-D69749	A2C44B1C-D97E-4BEE-B533-447B609EE994							None	T2				31	16		99	27	0		16			Papillary	BLCA		Cisplatin			0DEEC6AA-5E63-4DF3-9618-DAE44BC37D95			NO	Muscle invasive urothelial carcinoma (pT2 or above)	No		YES		Transurethral resection (TURBT)
TCGA-XF-A9T6-01A					88		Bladder - NOS		433.35.0	Nationwide Children's Hospital			TCGA-XF-A9T6-F67203	16BB0734-8B8B-4D81-92B3-CDCB8E14A6EA			Focal	Pancreas						31	31				0					Papillary	BLCA	YES			Brother	DD449F4A-B86E-4D27-9BF7-9B800734B4E7			YES	Muscle invasive urothelial carcinoma (pT2 or above)	No		YES		Transurethral resection (TURBT)
TCGA-FD-A5BU-01A				Complete Response	76		Wall Lateral		279.54.0	Nationwide Children's Hospital			TCGA-FD-A5BU-F52778	644F64C0-FEE6-444F-8EFD-A765F2CFF0B3				Ovary-NOS						31	6				0					Non-Papillary	BLCA				Mother	B0E34A01-10CE-4721-B379-EEF042DDDD18			NO	Muscle invasive urothelial carcinoma (pT2 or above)	No		YES		Transurethral resection (TURBT)
TCGA-FD-A43N-01A				Complete Response	76	20	Wall Posterior		252.56.0	Nationwide Children's Hospital			TCGA-FD-A43N-F47206	7E2DBD67-20AA-4A44-8BA6-166736E045DC				Liver-Primary-NOS		T2				31	27				0					Non-Papillary	BLCA				Sister	2CDAA0C0-ABC7-4EE1-AA08-BCA4AE4EE2EA			NO	Muscle invasive urothelial carcinoma (pT2 or above)	No		YES		Transurethral resection (TURBT)
TCGA-FD-A3SM-01A	YES	NO		Stable Disease	70	16	Wall Posterior		235.62.0	Nationwide Children's Hospital			TCGA-FD-A3SM-F41552	6B07EC3D-4C21-4E24-AE12-91EB51B5E415				Lung/Bronchus						31	26				0		144			Papillary	BLCA	NO		1	Father	463D3751-6362-4410-9FDE-1CE4BD9A2407			YES	Muscle invasive urothelial carcinoma (pT2 or above)	No		YES		Transurethral resection (TURBT)
TCGA-DK-A1AC-01A				Complete Response	72	20	Wall Lateral		113.82.0	Nationwide Children's Hospital	TCGA-DK-A1AC-D72501	7F75EDEF-455B-4FBE-A354-E37576C31487	TCGA-DK-A1AC-F21696	159334AD-97ED-49F8-B570-3C11E2B96585				Kidney-except Pelvis	None					31	15		242	178	0					Non-Papillary	BLCA		Cisplatin		Brother	C08CBE7C-9F2D-4E16-9D41-5BAEC4658487	Scheduled Follow-up Submission	6		Muscle invasive urothelial carcinoma (pT2 or above)	No		YES		Endoscopic Biopsy
TCGA-FD-A62O-01A				Complete Response	74		Trigone		309.51.0	Nationwide Children's Hospital			TCGA-FD-A62O-F59236	B911BA48-8D75-4A8D-89C5-30DF183AC55D										31	6				0					Non-Papillary	BLCA					DE73415B-4606-44EF-B331-0C3C4CA1293F			NO	Muscle invasive urothelial carcinoma (pT2 or above)	No		YES		Transurethral resection (TURBT)
TCGA-DK-A6B0-01A				Complete Response	61	31	Wall Lateral		317.49.0	Nationwide Children's Hospital			TCGA-DK-A6B0-F60142	C84A63CF-F4B4-40ED-A681-BAC27AE711DE					None					31	29				0					Papillary	BLCA				Father	D9597492-9B08-4D61-901F-9677F64505FA		6	NO	Muscle invasive urothelial carcinoma (pT2 or above)	No		YES		Transurethral resection (TURBT)
TCGA-SY-A9G0-01A				Complete Response	82	20	Wall Posterior		391.37.0	Nationwide Children's Hospital			TCGA-SY-A9G0-F62191	00EB0AED-9351-4A0F-9281-7A78FAC68EAD					copper	T4				31	14				0					Papillary	BLCA			0		672C0B0B-9861-42AA-9D15-072C965AF25B			NO	Muscle invasive urothelial carcinoma (pT2 or above)	No		YES		Transurethral resection (TURBT)
[truncated: 111 more columns]
