# Supplementary material for: Identification of Biomarkers Related to Prognosis of Bladder Transitional Cell Carcinoma
Source: Front Genet. 2021 Aug 9;12:682237. doi: 10.3389/fgene.2021.682237 (PMC8381732; doi:10.3389/fgene.2021.682237)
Supplement: Supplementary Table 2 — Hub genes. [file Table_2.XLSX]

## Sheet: Sheet1
hub genes
DTL
CDCA3
CDT1
TOP2A
ASF1B
SPAG5
NCAPG
TTK
GINS2
HJURP
UHRF1
TROAP
CEP55
TK1
TPX2
KIF2C
NUSAP1
CDCA8
TRIP13
RAD54L
AURKB
KIF20A
UBE2C
CCNB1
CCNB2
ASPM
AURKA
CDCA5
CDC20
PRC1
ACTC1
ACTG2
ATF3
