# Supplementary material for: Identification of Biomarkers Related to Prognosis of Bladder Transitional Cell Carcinoma
Source: Front Genet. 2021 Aug 9;12:682237. doi: 10.3389/fgene.2021.682237 (PMC8381732; doi:10.3389/fgene.2021.682237)
Supplement: Supplementary file 4 [file Data_Sheet_1.CSV]

SUID	MCODE_Cluster	MCODE_Node_Status	MCODE_Score	name	selected	shared name
121	Cluster 1	Clustered	29	DTL	FALSE	DTL
216	Cluster 1	Seed	29	CDCA3	FALSE	CDCA3
122	Cluster 1	Clustered	28.93763441	CDT1	FALSE	CDT1
118	Cluster 1	Clustered	28.93763441	TOP2A	FALSE	TOP2A
368	Cluster 1	Clustered	28.93763441	ASF1B	FALSE	ASF1B
303	Cluster 1	Clustered	28.93763441	SPAG5	FALSE	SPAG5
111	Cluster 1	Clustered	28.93763441	NCAPG	FALSE	NCAPG
109	Cluster 1	Clustered	28.93763441	TTK	FALSE	TTK
300	Cluster 1	Clustered	28.93763441	GINS2	FALSE	GINS2
363	Cluster 1	Clustered	28.93763441	HJURP	FALSE	HJURP
426	Cluster 1	Clustered	28.93763441	UHRF1	FALSE	UHRF1
357	Cluster 1	Clustered	28.93763441	TROAP	FALSE	TROAP
224	Cluster 1	Clustered	28.93763441	CEP55	FALSE	CEP55
607	Cluster 1	Clustered	28.93763441	TK1	FALSE	TK1
94	Cluster 1	Clustered	28.93763441	TPX2	FALSE	TPX2
91	Cluster 1	Clustered	28.93763441	KIF2C	FALSE	KIF2C
154	Cluster 1	Clustered	28.93763441	NUSAP1	FALSE	NUSAP1
89	Cluster 1	Clustered	28.93763441	CDCA8	FALSE	CDCA8
152	Cluster 1	Clustered	28.93763441	TRIP13	FALSE	TRIP13
599	Cluster 1	Clustered	28.93763441	RAD54L	FALSE	RAD54L
84	Cluster 1	Clustered	28.93763441	AURKB	FALSE	AURKB
83	Cluster 1	Clustered	28.93763441	KIF20A	FALSE	KIF20A
81	Cluster 1	Clustered	28.93763441	UBE2C	FALSE	UBE2C
79	Cluster 1	Clustered	28.93763441	CCNB1	FALSE	CCNB1
78	Cluster 1	Clustered	28.93763441	CCNB2	FALSE	CCNB2
138	Cluster 1	Clustered	28.93763441	ASPM	FALSE	ASPM
73	Cluster 1	Clustered	28.93763441	AURKA	FALSE	AURKA
136	Cluster 1	Clustered	28.93763441	CDCA5	FALSE	CDCA5
72	Cluster 1	Clustered	28.93763441	CDC20	FALSE	CDC20
134	Cluster 1	Clustered	28.93763441	PRC1	FALSE	PRC1
130	Cluster 1	Clustered	28.93763441	CENPF	FALSE	CENPF
429	Cluster 1	Clustered	26.93349754	CKAP2L	FALSE	CKAP2L
86	Cluster 1	Clustered	25.93121693	TACC3	FALSE	TACC3
674	Cluster 1	Clustered	25	POLQ	FALSE	POLQ
